# Supplementary material for: ATLANTIC SPATIAL: A dataset of landscape, topographic, hydrological, and anthropogenic metrics for the Atlantic Forest
Source: Ecology. 2026 Apr 10;107(4):e70360. doi: 10.1002/ecy.70360 (PMC13067800; doi:10.1002/ecy.70360)
Supplement: Supplementary file 1 — Data S1. [file ECY-107-e70360-s001.zip]

Archive with 2 entries (2 files):
- ecy70360-sup-0001-DATAS1/atlantic_spatial_description.csv
- ecy70360-sup-0001-DATAS1/Metadata_S1.pdf
