# Supplementary material for: ATLANTIC SPATIAL: A dataset of landscape, topographic, hydrological, and anthropogenic metrics for the Atlantic Forest
Source: Ecology. 2026 Apr 10;107(4):e70360. doi: 10.1002/ecy.70360 (PMC13067800; doi:10.1002/ecy.70360)
Supplement: Supplementary file 1 — Data S1. [file ECY-107-e70360-s001.zip › ecy70360-sup-0001-DATAS1/atlantic_spatial_description.csv]

id	metric	metric_group	metric_type	metric_description	value	value_description	unit	lulc_class	edge_depth_m	gap_crossing_m	scale_buffer_radius_m	resolution	file_name	file_size_gb	zenodo_repository	zenodo_link_main	zenodo_link_auxiliary	zenodo_doi
0	atlantic_spatial_delimitation	NA	NA	NA	NA	NA	NA	NA	NA	NA	NA	NA	000_atlantic_spatial_delimitation	0.009	ATLANTIC SPATIAL - Habitat	https://zenodo.org/records/14582793/files/000_atlantic_spatial_delimitation.gpkg?download=1	NA	https://doi.org/10.5281/zenodo.17180586
1	atlantic_spatial_all_classes	landscape	lulc	all land cover and land use classes	3; 4; 5; 9; 11; 12; 13; 15; 19; 20; 21; 22; 23; 24; 25; 29; 30; 31; 32; 33;36; 39; 40; 41; 46; 47; 48; 49; 50; 62	forest formation (3); savanna formation (4); mangrove (5); forest plantation (9); wetland (11); grassland (12); other non forest formations (13); pasture (15); temporary crop (19); sugar cane (20); mosaic of uses (21); non vegetated area (22); beach; dune and sand spot (23); urban area (24); other non vegetated areas (25); rocky outcrop (29); mining (30); aquaculture (31); hypersaline tidal flat …	categorical	multiple	NA	NA	NA	30	001_atlantic_spatial_all_classes	0.276	ATLANTIC SPATIAL - Habitat	https://zenodo.org/records/17180586/files/001_atlantic_spatial_all_classes.tif?download=1	https://zenodo.org/records/17180586/files/001_atlantic_spatial_all_classes.tfw?download=1	https://doi.org/10.5281/zenodo.17180586
2	atlantic_spatial_grouped_classes	landscape	lulc	grouped land cover and land use classes	1 to 9	forest vegetation (1); natural vegetation (2); forest plantation (3); pasture (4); temporary crop (5); perennial crop (6); urban area (7); mining (8); water (9)	categorical	multiple	NA	NA	NA	30	002_atlantic_spatial_grouped_classes	0.252	ATLANTIC SPATIAL - Habitat	https://zenodo.org/records/17180586/files/002_atlantic_spatial_grouped_classes.tif?download=1	https://zenodo.org/records/17180586/files/002_atlantic_spatial_grouped_classes.tfw?download=1	https://doi.org/10.5281/zenodo.17180586
3	atlantic_spatial_forest_vegetation_binary	landscape	habitat_binary	forest vegetation class: forest formation, mangrove, and sandy coastal plain vegetation	0 and 1	non-habitat (0); habitat (1)	binary	forest_vegetation	NA	NA	NA	30	003_atlantic_spatial_forest_vegetation_binary	0.116	ATLANTIC SPATIAL - Habitat	https://zenodo.org/records/17180586/files/003_atlantic_spatial_forest_vegetation_binary.tif?download=1	https://zenodo.org/records/17180586/files/003_atlantic_spatial_forest_vegetation_binary.tfw?download=1	https://doi.org/10.5281/zenodo.17180586
4	atlantic_spatial_natural_vegetation_binary	landscape	habitat_binary	natural vegetation class: forest formation, savanna formation, mangrove, wetland, grassland, other non-forest formations, hypersaline tidal flat, sandy coastal plain vegetation, and herbaceous sandbank vegetation	0 and 1	non-habitat (0); habitat (1)	binary	natural_vegetation	NA	NA	NA	30	004_atlantic_spatial_natural_vegetation_binary	0.135	ATLANTIC SPATIAL - Habitat	https://zenodo.org/records/17180586/files/004_atlantic_spatial_natural_vegetation_binary.tif?download=1	https://zenodo.org/records/17180586/files/004_atlantic_spatial_natural_vegetation_binary.tfw?download=1	https://doi.org/10.5281/zenodo.17180586
5	atlantic_spatial_forest_vegetation_fragment_id	landscape	fragment_id	forest vegetation fragment id	1 to infinity	identification	categorical	forest_vegetation	NA	NA	NA	30	005_atlantic_spatial_forest_vegetation_fragment_id	0.273	ATLANTIC SPATIAL - Fragment	https://zenodo.org/records/14574196/files/005_atlantic_spatial_forest_vegetation_fragment_id.tif?download=1	https://zenodo.org/records/14574196/files/005_atlantic_spatial_forest_vegetation_fragment_id.tfw?download=1	https://doi.org/10.5281/zenodo.14574196
6	atlantic_spatial_forest_vegetation_fragment_area	landscape	fragment_area	forest vegetation fragment area	0.09 to infinity	area	hectares	forest_vegetation	NA	NA	NA	30	006_atlantic_spatial_forest_vegetation_fragment_area	0.398	ATLANTIC SPATIAL - Fragment	https://zenodo.org/records/14574196/files/006_atlantic_spatial_forest_vegetation_fragment_area.tif?download=1	https://zenodo.org/records/14574196/files/006_atlantic_spatial_forest_vegetation_fragment_area.tfw?download=1	https://doi.org/10.5281/zenodo.14574196
7	atlantic_spatial_natural_vegetation_fragment_id	landscape	fragment_id	natural vegetation fragment id	1 to infinity	identification	categorical	natural_vegetation	NA	NA	NA	30	007_atlantic_spatial_natural_vegetation_fragment_id	0.305	ATLANTIC SPATIAL - Fragment	https://zenodo.org/records/14574196/files/007_atlantic_spatial_natural_vegetation_fragment_id.tif?download=1	https://zenodo.org/records/14574196/files/007_atlantic_spatial_natural_vegetation_fragment_id.tfw?download=1	https://doi.org/10.5281/zenodo.14574196
8	atlantic_spatial_natural_vegetation_fragment_area	landscape	fragment_area	natural vegetation fragment area	0.09 to infinity	area	hectares	natural_vegetation	NA	NA	NA	30	008_atlantic_spatial_natural_vegetation_fragment_area	0.436	ATLANTIC SPATIAL - Fragment	https://zenodo.org/records/14574196/files/008_atlantic_spatial_natural_vegetation_fragment_area.tif?download=1	https://zenodo.org/records/14574196/files/008_atlantic_spatial_natural_vegetation_fragment_area.tfw?download=1	https://doi.org/10.5281/zenodo.14574196
9	atlantic_spatial_forest_vegetation_fragment_pct_buffer00050	landscape	fragment_percentage	forest vegetation cover percentage using 50 m buffer	0 to 100	percentage	proportion	forest_vegetation	NA	NA	50	30	009_atlantic_spatial_forest_vegetation_fragment_pct_buffer00050	0.312	ATLANTIC SPATIAL - Fragment	https://zenodo.org/records/14574196/files/009_atlantic_spatial_forest_vegetation_fragment_pct_buffer00050.tif?download=1	https://zenodo.org/records/14574196/files/009_atlantic_spatial_forest_vegetation_fragment_pct_buffer00050.tfw?download=1	https://doi.org/10.5281/zenodo.14574196
10	atlantic_spatial_forest_vegetation_fragment_pct_buffer00100	landscape	fragment_percentage	forest vegetation cover percentage using 100 m buffer	0 to 100	percentage	proportion	forest_vegetation	NA	NA	100	30	010_atlantic_spatial_forest_vegetation_fragment_pct_buffer00100	0.43	ATLANTIC SPATIAL - Fragment	https://zenodo.org/records/14574196/files/010_atlantic_spatial_forest_vegetation_fragment_pct_buffer00100.tif?download=1	https://zenodo.org/records/14574196/files/010_atlantic_spatial_forest_vegetation_fragment_pct_buffer00100.tfw?download=1	https://doi.org/10.5281/zenodo.14574196
11	atlantic_spatial_forest_vegetation_fragment_pct_buffer00150	landscape	fragment_percentage	forest vegetation cover percentage using 150 m buffer	0 to 100	percentage	proportion	forest_vegetation	NA	NA	150	30	011_atlantic_spatial_forest_vegetation_fragment_pct_buffer00150	0.653	ATLANTIC SPATIAL - Fragment	https://zenodo.org/records/14574196/files/011_atlantic_spatial_forest_vegetation_fragment_pct_buffer00150.tif?download=1	https://zenodo.org/records/14574196/files/011_atlantic_spatial_forest_vegetation_fragment_pct_buffer00150.tfw?download=1	https://doi.org/10.5281/zenodo.14574196
12	atlantic_spatial_forest_vegetation_fragment_pct_buffer00200	landscape	fragment_percentage	forest vegetation cover percentage using 200 m buffer	0 to 100	percentage	proportion	forest_vegetation	NA	NA	200	30	012_atlantic_spatial_forest_vegetation_fragment_pct_buffer00200	0.699	ATLANTIC SPATIAL - Fragment	https://zenodo.org/records/14574196/files/012_atlantic_spatial_forest_vegetation_fragment_pct_buffer00200.tif?download=1	https://zenodo.org/records/14574196/files/012_atlantic_spatial_forest_vegetation_fragment_pct_buffer00200.tfw?download=1	https://doi.org/10.5281/zenodo.14574196
13	atlantic_spatial_forest_vegetation_fragment_pct_buffer00250	landscape	fragment_percentage	forest vegetation cover percentage using 250 m buffer	0 to 100	percentage	proportion	forest_vegetation	NA	NA	250	30	013_atlantic_spatial_forest_vegetation_fragment_pct_buffer00250	0.705	ATLANTIC SPATIAL - Fragment	https://zenodo.org/records/14574196/files/013_atlantic_spatial_forest_vegetation_fragment_pct_buffer00250.tif?download=1	https://zenodo.org/records/14574196/files/013_atlantic_spatial_forest_vegetation_fragment_pct_buffer00250.tfw?download=1	https://doi.org/10.5281/zenodo.14574196
14	atlantic_spatial_forest_vegetation_fragment_pct_buffer00500	landscape	fragment_percentage	forest vegetation cover percentage using 500 m buffer	0 to 100	percentage	proportion	forest_vegetation	NA	NA	500	30	014_atlantic_spatial_forest_vegetation_fragment_pct_buffer00500	0.579	ATLANTIC SPATIAL - Fragment	https://zenodo.org/records/14574196/files/014_atlantic_spatial_forest_vegetation_fragment_pct_buffer00500.tif?download=1	https://zenodo.org/records/14574196/files/014_atlantic_spatial_forest_vegetation_fragment_pct_buffer00500.tfw?download=1	https://doi.org/10.5281/zenodo.14574196
15	atlantic_spatial_forest_vegetation_fragment_pct_buffer00750	landscape	fragment_percentage	forest vegetation cover percentage using 750 m buffer	0 to 100	percentage	proportion	forest_vegetation	NA	NA	750	30	015_atlantic_spatial_forest_vegetation_fragment_pct_buffer00750	0.497	ATLANTIC SPATIAL - Fragment	https://zenodo.org/records/14574196/files/015_atlantic_spatial_forest_vegetation_fragment_pct_buffer00750.tif?download=1	https://zenodo.org/records/14574196/files/015_atlantic_spatial_forest_vegetation_fragment_pct_buffer00750.tfw?download=1	https://doi.org/10.5281/zenodo.14574196
16	atlantic_spatial_forest_vegetation_fragment_pct_buffer01000	landscape	fragment_percentage	forest vegetation cover percentage using 1000 m buffer	0 to 100	percentage	proportion	forest_vegetation	NA	NA	1000	30	016_atlantic_spatial_forest_vegetation_fragment_pct_buffer01000	0.439	ATLANTIC SPATIAL - Fragment	https://zenodo.org/records/14574196/files/016_atlantic_spatial_forest_vegetation_fragment_pct_buffer01000.tif?download=1	https://zenodo.org/records/14574196/files/016_atlantic_spatial_forest_vegetation_fragment_pct_buffer01000.tfw?download=1	https://doi.org/10.5281/zenodo.14574196
17	atlantic_spatial_forest_vegetation_fragment_pct_buffer01500	landscape	fragment_percentage	forest vegetation cover percentage using 1500 m buffer	0 to 100	percentage	proportion	forest_vegetation	NA	NA	1500	30	017_atlantic_spatial_forest_vegetation_fragment_pct_buffer01500	0.354	ATLANTIC SPATIAL - Fragment	https://zenodo.org/records/14574196/files/017_atlantic_spatial_forest_vegetation_fragment_pct_buffer01500.tif?download=1	https://zenodo.org/records/14574196/files/017_atlantic_spatial_forest_vegetation_fragment_pct_buffer01500.tfw?download=1	https://doi.org/10.5281/zenodo.14574196
18	atlantic_spatial_forest_vegetation_fragment_pct_buffer02000	landscape	fragment_percentage	forest vegetation cover percentage using 2000 m buffer	0 to 100	percentage	proportion	forest_vegetation	NA	NA	2000	30	018_atlantic_spatial_forest_vegetation_fragment_pct_buffer02000	0.296	ATLANTIC SPATIAL - Fragment	https://zenodo.org/records/14574196/files/018_atlantic_spatial_forest_vegetation_fragment_pct_buffer02000.tif?download=1	https://zenodo.org/records/14574196/files/018_atlantic_spatial_forest_vegetation_fragment_pct_buffer02000.tfw?download=1	https://doi.org/10.5281/zenodo.14574196
19	atlantic_spatial_forest_vegetation_fragment_pct_buffer02500	landscape	fragment_percentage	forest vegetation cover percentage using 2500 m buffer	0 to 100	percentage	proportion	forest_vegetation	NA	NA	2500	30	019_atlantic_spatial_forest_vegetation_fragment_pct_buffer02500	0.255	ATLANTIC SPATIAL - Fragment	https://zenodo.org/records/14574196/files/019_atlantic_spatial_forest_vegetation_fragment_pct_buffer02500.tif?download=1	https://zenodo.org/records/14574196/files/019_atlantic_spatial_forest_vegetation_fragment_pct_buffer02500.tfw?download=1	https://doi.org/10.5281/zenodo.14574196
20	atlantic_spatial_forest_vegetation_fragment_pct_buffer03000	landscape	fragment_percentage	forest vegetation cover percentage using 3000 m buffer	0 to 100	percentage	proportion	forest_vegetation	NA	NA	3000	30	020_atlantic_spatial_forest_vegetation_fragment_pct_buffer03000	0.212	ATLANTIC SPATIAL - Fragment	https://zenodo.org/records/14574196/files/020_atlantic_spatial_forest_vegetation_fragment_pct_buffer03000.tif?download=1	https://zenodo.org/records/14574196/files/020_atlantic_spatial_forest_vegetation_fragment_pct_buffer03000.tfw?download=1	https://doi.org/10.5281/zenodo.14574196
21	atlantic_spatial_forest_vegetation_fragment_pct_buffer04000	landscape	fragment_percentage	forest vegetation cover percentage using 4000 m buffer	0 to 100	percentage	proportion	forest_vegetation	NA	NA	4000	30	021_atlantic_spatial_forest_vegetation_fragment_pct_buffer04000	0.174	ATLANTIC SPATIAL - Fragment	https://zenodo.org/records/14574196/files/021_atlantic_spatial_forest_vegetation_fragment_pct_buffer04000.tif?download=1	https://zenodo.org/records/14574196/files/021_atlantic_spatial_forest_vegetation_fragment_pct_buffer04000.tfw?download=1	https://doi.org/10.5281/zenodo.14574196
22	atlantic_spatial_forest_vegetation_fragment_pct_buffer05000	landscape	fragment_percentage	forest vegetation cover percentage using 5000 m buffer	0 to 100	percentage	proportion	forest_vegetation	NA	NA	5000	30	022_atlantic_spatial_forest_vegetation_fragment_pct_buffer05000	0.15	ATLANTIC SPATIAL - Fragment	https://zenodo.org/records/14574196/files/022_atlantic_spatial_forest_vegetation_fragment_pct_buffer05000.tif?download=1	https://zenodo.org/records/14574196/files/022_atlantic_spatial_forest_vegetation_fragment_pct_buffer05000.tfw?download=1	https://doi.org/10.5281/zenodo.14574196
23	atlantic_spatial_forest_vegetation_fragment_pct_buffer07500	landscape	fragment_percentage	forest vegetation cover percentage using 7500 m buffer	0 to 100	percentage	proportion	forest_vegetation	NA	NA	7500	30	023_atlantic_spatial_forest_vegetation_fragment_pct_buffer07500	0.114	ATLANTIC SPATIAL - Fragment	https://zenodo.org/records/14574196/files/023_atlantic_spatial_forest_vegetation_fragment_pct_buffer07500.tif?download=1	https://zenodo.org/records/14574196/files/023_atlantic_spatial_forest_vegetation_fragment_pct_buffer07500.tfw?download=1	https://doi.org/10.5281/zenodo.14574196
24	atlantic_spatial_forest_vegetation_fragment_pct_buffer10000	landscape	fragment_percentage	forest vegetation cover percentage using 10000 m buffer	0 to 100	percentage	proportion	forest_vegetation	NA	NA	10000	30	024_atlantic_spatial_forest_vegetation_fragment_pct_buffer10000	0.095	ATLANTIC SPATIAL - Fragment	https://zenodo.org/records/14574196/files/024_atlantic_spatial_forest_vegetation_fragment_pct_buffer10000.tif?download=1	https://zenodo.org/records/14574196/files/024_atlantic_spatial_forest_vegetation_fragment_pct_buffer10000.tfw?download=1	https://doi.org/10.5281/zenodo.14574196
25	atlantic_spatial_natural_vegetation_fragment_pct_buffer00050	landscape	fragment_percentage	natural vegetation cover percentage using 50 m buffer	0 to 100	percentage	proportion	natural_vegetation	NA	NA	50	30	025_atlantic_spatial_natural_vegetation_fragment_pct_buffer00050	0.371	ATLANTIC SPATIAL - Fragment	https://zenodo.org/records/14574196/files/025_atlantic_spatial_natural_vegetation_fragment_pct_buffer00050.tif?download=1	https://zenodo.org/records/14574196/files/025_atlantic_spatial_natural_vegetation_fragment_pct_buffer00050.tfw?download=1	https://doi.org/10.5281/zenodo.14574196
26	atlantic_spatial_natural_vegetation_fragment_pct_buffer00100	landscape	fragment_percentage	natural vegetation cover percentage using 100 m buffer	0 to 100	percentage	proportion	natural_vegetation	NA	NA	100	30	026_atlantic_spatial_natural_vegetation_fragment_pct_buffer00100	0.51	ATLANTIC SPATIAL - Fragment	https://zenodo.org/records/14574196/files/026_atlantic_spatial_natural_vegetation_fragment_pct_buffer00100.tif?download=1	https://zenodo.org/records/14574196/files/026_atlantic_spatial_natural_vegetation_fragment_pct_buffer00100.tfw?download=1	https://doi.org/10.5281/zenodo.14574196
27	atlantic_spatial_natural_vegetation_fragment_pct_buffer00150	landscape	fragment_percentage	natural vegetation cover percentage using 150 m buffer	0 to 100	percentage	proportion	natural_vegetation	NA	NA	150	30	027_atlantic_spatial_natural_vegetation_fragment_pct_buffer00150	0.774	ATLANTIC SPATIAL - Fragment	https://zenodo.org/records/14574196/files/027_atlantic_spatial_natural_vegetation_fragment_pct_buffer00150.tif?download=1	https://zenodo.org/records/14574196/files/027_atlantic_spatial_natural_vegetation_fragment_pct_buffer00150.tfw?download=1	https://doi.org/10.5281/zenodo.14574196
28	atlantic_spatial_natural_vegetation_fragment_pct_buffer00200	landscape	fragment_percentage	natural vegetation cover percentage using 200 m buffer	0 to 100	percentage	proportion	natural_vegetation	NA	NA	200	30	028_atlantic_spatial_natural_vegetation_fragment_pct_buffer00200	0.826	ATLANTIC SPATIAL - Fragment	https://zenodo.org/records/14574196/files/028_atlantic_spatial_natural_vegetation_fragment_pct_buffer00200.tif?download=1	https://zenodo.org/records/14574196/files/028_atlantic_spatial_natural_vegetation_fragment_pct_buffer00200.tfw?download=1	https://doi.org/10.5281/zenodo.14574196
29	atlantic_spatial_natural_vegetation_fragment_pct_buffer00250	landscape	fragment_percentage	natural vegetation cover percentage using 250 m buffer	0 to 100	percentage	proportion	natural_vegetation	NA	NA	250	30	029_atlantic_spatial_natural_vegetation_fragment_pct_buffer00250	0.832	ATLANTIC SPATIAL - Fragment	https://zenodo.org/records/14574196/files/029_atlantic_spatial_natural_vegetation_fragment_pct_buffer00250.tif?download=1	https://zenodo.org/records/14574196/files/029_atlantic_spatial_natural_vegetation_fragment_pct_buffer00250.tfw?download=1	https://doi.org/10.5281/zenodo.14574196
30	atlantic_spatial_natural_vegetation_fragment_pct_buffer00500	landscape	fragment_percentage	natural vegetation cover percentage using 500 m buffer	0 to 100	percentage	proportion	natural_vegetation	NA	NA	500	30	030_atlantic_spatial_natural_vegetation_fragment_pct_buffer00500	0.678	ATLANTIC SPATIAL - Fragment	https://zenodo.org/records/14574196/files/030_atlantic_spatial_natural_vegetation_fragment_pct_buffer00500.tif?download=1	https://zenodo.org/records/14574196/files/030_atlantic_spatial_natural_vegetation_fragment_pct_buffer00500.tfw?download=1	https://doi.org/10.5281/zenodo.14574196
31	atlantic_spatial_natural_vegetation_fragment_pct_buffer00750	landscape	fragment_percentage	natural vegetation cover percentage using 750 m buffer	0 to 100	percentage	proportion	natural_vegetation	NA	NA	750	30	031_atlantic_spatial_natural_vegetation_fragment_pct_buffer00750	0.581	ATLANTIC SPATIAL - Fragment	https://zenodo.org/records/14574196/files/031_atlantic_spatial_natural_vegetation_fragment_pct_buffer00750.tif?download=1	https://zenodo.org/records/14574196/files/031_atlantic_spatial_natural_vegetation_fragment_pct_buffer00750.tfw?download=1	https://doi.org/10.5281/zenodo.14574196
32	atlantic_spatial_natural_vegetation_fragment_pct_buffer01000	landscape	fragment_percentage	natural vegetation cover percentage using 1000 m buffer	0 to 100	percentage	proportion	natural_vegetation	NA	NA	1000	30	032_atlantic_spatial_natural_vegetation_fragment_pct_buffer01000	0.513	ATLANTIC SPATIAL - Fragment	https://zenodo.org/records/14574196/files/032_atlantic_spatial_natural_vegetation_fragment_pct_buffer01000.tif?download=1	https://zenodo.org/records/14574196/files/032_atlantic_spatial_natural_vegetation_fragment_pct_buffer01000.tfw?download=1	https://doi.org/10.5281/zenodo.14574196
33	atlantic_spatial_natural_vegetation_fragment_pct_buffer01500	landscape	fragment_percentage	natural vegetation cover percentage using 1500 m buffer	0 to 100	percentage	proportion	natural_vegetation	NA	NA	1500	30	033_atlantic_spatial_natural_vegetation_fragment_pct_buffer01500	0.416	ATLANTIC SPATIAL - Fragment	https://zenodo.org/records/14574196/files/033_atlantic_spatial_natural_vegetation_fragment_pct_buffer01500.tif?download=1	https://zenodo.org/records/14574196/files/033_atlantic_spatial_natural_vegetation_fragment_pct_buffer01500.tfw?download=1	https://doi.org/10.5281/zenodo.14574196
34	atlantic_spatial_natural_vegetation_fragment_pct_buffer02000	landscape	fragment_percentage	natural vegetation cover percentage using 2000 m buffer	0 to 100	percentage	proportion	natural_vegetation	NA	NA	2000	30	034_atlantic_spatial_natural_vegetation_fragment_pct_buffer02000	0.348	ATLANTIC SPATIAL - Fragment	https://zenodo.org/records/14574196/files/034_atlantic_spatial_natural_vegetation_fragment_pct_buffer02000.tif?download=1	https://zenodo.org/records/14574196/files/034_atlantic_spatial_natural_vegetation_fragment_pct_buffer02000.tfw?download=1	https://doi.org/10.5281/zenodo.14574196
35	atlantic_spatial_natural_vegetation_fragment_pct_buffer02500	landscape	fragment_percentage	natural vegetation cover percentage using 2500 m buffer	0 to 100	percentage	proportion	natural_vegetation	NA	NA	2500	30	035_atlantic_spatial_natural_vegetation_fragment_pct_buffer02500	0.3	ATLANTIC SPATIAL - Fragment	https://zenodo.org/records/14574196/files/035_atlantic_spatial_natural_vegetation_fragment_pct_buffer02500.tif?download=1	https://zenodo.org/records/14574196/files/035_atlantic_spatial_natural_vegetation_fragment_pct_buffer02500.tfw?download=1	https://doi.org/10.5281/zenodo.14574196
36	atlantic_spatial_natural_vegetation_fragment_pct_buffer03000	landscape	fragment_percentage	natural vegetation cover percentage using 3000 m buffer	0 to 100	percentage	proportion	natural_vegetation	NA	NA	3000	30	036_atlantic_spatial_natural_vegetation_fragment_pct_buffer03000	0.247	ATLANTIC SPATIAL - Fragment	https://zenodo.org/records/14574196/files/036_atlantic_spatial_natural_vegetation_fragment_pct_buffer03000.tif?download=1	https://zenodo.org/records/14574196/files/036_atlantic_spatial_natural_vegetation_fragment_pct_buffer03000.tfw?download=1	https://doi.org/10.5281/zenodo.14574196
37	atlantic_spatial_natural_vegetation_fragment_pct_buffer04000	landscape	fragment_percentage	natural vegetation cover percentage using 4000 m buffer	0 to 100	percentage	proportion	natural_vegetation	NA	NA	4000	30	037_atlantic_spatial_natural_vegetation_fragment_pct_buffer04000	0.202	ATLANTIC SPATIAL - Fragment	https://zenodo.org/records/14574196/files/037_atlantic_spatial_natural_vegetation_fragment_pct_buffer04000.tif?download=1	https://zenodo.org/records/14574196/files/037_atlantic_spatial_natural_vegetation_fragment_pct_buffer04000.tfw?download=1	https://doi.org/10.5281/zenodo.14574196
38	atlantic_spatial_natural_vegetation_fragment_pct_buffer05000	landscape	fragment_percentage	natural vegetation cover percentage using 5000 m buffer	0 to 100	percentage	proportion	natural_vegetation	NA	NA	5000	30	038_atlantic_spatial_natural_vegetation_fragment_pct_buffer05000	0.174	ATLANTIC SPATIAL - Fragment	https://zenodo.org/records/14574196/files/038_atlantic_spatial_natural_vegetation_fragment_pct_buffer05000.tif?download=1	https://zenodo.org/records/14574196/files/038_atlantic_spatial_natural_vegetation_fragment_pct_buffer05000.tfw?download=1	https://doi.org/10.5281/zenodo.14574196
39	atlantic_spatial_natural_vegetation_fragment_pct_buffer07500	landscape	fragment_percentage	natural vegetation cover percentage using 7500 m buffer	0 to 100	percentage	proportion	natural_vegetation	NA	NA	7500	30	039_atlantic_spatial_natural_vegetation_fragment_pct_buffer07500	0.131	ATLANTIC SPATIAL - Fragment	https://zenodo.org/records/14574196/files/039_atlantic_spatial_natural_vegetation_fragment_pct_buffer07500.tif?download=1	https://zenodo.org/records/14574196/files/039_atlantic_spatial_natural_vegetation_fragment_pct_buffer07500.tfw?download=1	https://doi.org/10.5281/zenodo.14574196
40	atlantic_spatial_natural_vegetation_fragment_pct_buffer10000	landscape	fragment_percentage	natural vegetation cover percentage using 10000 m buffer	0 to 100	percentage	proportion	natural_vegetation	NA	NA	10000	30	040_atlantic_spatial_natural_vegetation_fragment_pct_buffer10000	0.108	ATLANTIC SPATIAL - Fragment	https://zenodo.org/records/14574196/files/040_atlantic_spatial_natural_vegetation_fragment_pct_buffer10000.tif?download=1	https://zenodo.org/records/14574196/files/040_atlantic_spatial_natural_vegetation_fragment_pct_buffer10000.tfw?download=1	https://doi.org/10.5281/zenodo.14574196
41	atlantic_spatial_forest_vegetation_patch_id	landscape	patch_id	forest vegetation patch id	1 to infinity	identification	categorical	forest_vegetation	30	NA	NA	30	041_atlantic_spatial_forest_vegetation_patch_id	0.21	ATLANTIC SPATIAL - Habitat	https://zenodo.org/records/17180586/files/041_atlantic_spatial_forest_vegetation_patch_id.tif?download=1	https://zenodo.org/records/17180586/files/041_atlantic_spatial_forest_vegetation_patch_id.tfw?download=1	https://doi.org/10.5281/zenodo.17180586
42	atlantic_spatial_forest_vegetation_patch_area	landscape	patch_area	forest vegetation patch area	0.09 to infinity	area	hectares	forest_vegetation	30	NA	NA	30	042_atlantic_spatial_forest_vegetation_patch_area	0.322	ATLANTIC SPATIAL - Habitat	https://zenodo.org/records/17180586/files/042_atlantic_spatial_forest_vegetation_patch_area.tif?download=1	https://zenodo.org/records/17180586/files/042_atlantic_spatial_forest_vegetation_patch_area.tfw?download=1	https://doi.org/10.5281/zenodo.17180586
43	atlantic_spatial_forest_vegetation_patch_area_original	landscape	patch_area_original	forest vegetation patch area original	0.09 to infinity	area	hectares	forest_vegetation	30	NA	NA	30	043_atlantic_spatial_forest_vegetation_patch_area_original	0.38	ATLANTIC SPATIAL - Habitat	https://zenodo.org/records/17180586/files/043_atlantic_spatial_forest_vegetation_patch_area_original.tif?download=1	https://zenodo.org/records/17180586/files/043_atlantic_spatial_forest_vegetation_patch_area_original.tfw?download=1	https://doi.org/10.5281/zenodo.17180586
44	atlantic_spatial_forest_vegetation_patch_number_original	landscape	number_of_patches	forest vegetation number of patches	1 to infinity	number of patches	discrete	forest_vegetation	30	NA	NA	30	044_atlantic_spatial_forest_vegetation_patch_number_original	0.165	ATLANTIC SPATIAL - Habitat	https://zenodo.org/records/17180586/files/044_atlantic_spatial_forest_vegetation_patch_number_original.tif?download=1	https://zenodo.org/records/17180586/files/044_atlantic_spatial_forest_vegetation_patch_number_original.tfw?download=1	https://doi.org/10.5281/zenodo.17180586
45	atlantic_spatial_natural_vegetation_patch_id	landscape	patch_id	natural vegetation patch id	1 to infinity	identification	categorical	natural_vegetation	30	NA	NA	30	045_atlantic_spatial_natural_vegetation_patch_id	0.244	ATLANTIC SPATIAL - Habitat	https://zenodo.org/records/17180586/files/045_atlantic_spatial_natural_vegetation_patch_id.tif?download=1	https://zenodo.org/records/17180586/files/045_atlantic_spatial_natural_vegetation_patch_id.tfw?download=1	https://doi.org/10.5281/zenodo.17180586
46	atlantic_spatial_natural_vegetation_patch_area	landscape	patch_area	natural vegetation patch area	0.09 to infinity	area	hectares	natural_vegetation	30	NA	NA	30	046_atlantic_spatial_natural_vegetation_patch_area	0.365	ATLANTIC SPATIAL - Habitat	https://zenodo.org/records/17180586/files/046_atlantic_spatial_natural_vegetation_patch_area.tif?download=1	https://zenodo.org/records/17180586/files/046_atlantic_spatial_natural_vegetation_patch_area.tfw?download=1	https://doi.org/10.5281/zenodo.17180586
47	atlantic_spatial_natural_vegetation_patch_area_original	landscape	patch_area_original	natural vegetation patch area original	0.09 to infinity	area	hectares	natural_vegetation	30	NA	NA	30	047_atlantic_spatial_natural_vegetation_patch_area_original	0.418	ATLANTIC SPATIAL - Habitat	https://zenodo.org/records/17180586/files/047_atlantic_spatial_natural_vegetation_patch_area_original.tif?download=1	https://zenodo.org/records/17180586/files/047_atlantic_spatial_natural_vegetation_patch_area_original.tfw?download=1	https://doi.org/10.5281/zenodo.17180586
48	atlantic_spatial_natural_vegetation_patch_number_original	landscape	number_of_patches	natural vegetation number of patches	1 to infinity	number of patches	discrete	natural_vegetation	30	NA	NA	30	048_atlantic_spatial_natural_vegetation_patch_number_original	0.195	ATLANTIC SPATIAL - Habitat	https://zenodo.org/records/17180586/files/048_atlantic_spatial_natural_vegetation_patch_number_original.tif?download=1	https://zenodo.org/records/17180586/files/048_atlantic_spatial_natural_vegetation_patch_number_original.tfw?download=1	https://doi.org/10.5281/zenodo.17180586
49	atlantic_spatial_forest_vegetation_landscape_morphology	landscape	landscape_morphology	forest vegetation landscape morphology	0 to 6	(0) matrix; (1) core; (2) edge; (3) corridor; (4) branch; (5) stepping stone; (6) perforation	categorical	forest_vegetation	30	NA	NA	30	049_atlantic_spatial_forest_vegetation_landscape_morphology	0.167	ATLANTIC SPATIAL - Habitat	https://zenodo.org/records/17180586/files/049_atlantic_spatial_forest_vegetation_landscape_morphology.tif?download=1	https://zenodo.org/records/17180586/files/049_atlantic_spatial_forest_vegetation_landscape_morphology.tfw?download=1	https://doi.org/10.5281/zenodo.17180586
50	atlantic_spatial_forest_vegetation_landscape_morphology_matrix	landscape	landscape_morphology_matrix	forest vegetation landscape morphology matrix	0 and 1	habitat (0); matrix (1)	binary	forest_vegetation	30	NA	NA	30	050_atlantic_spatial_forest_vegetation_landscape_morphology_matrix	0.115	ATLANTIC SPATIAL - Habitat	https://zenodo.org/records/17180586/files/050_atlantic_spatial_forest_vegetation_landscape_morphology_matrix.tif?download=1	https://zenodo.org/records/17180586/files/050_atlantic_spatial_forest_vegetation_landscape_morphology_matrix.tfw?download=1	https://doi.org/10.5281/zenodo.17180586
51	atlantic_spatial_forest_vegetation_landscape_morphology_core	landscape	landscape_morphology_core	forest vegetation landscape morphology core	0 and 1	non-core (0); core (1)	binary	forest_vegetation	30	NA	NA	30	051_atlantic_spatial_forest_vegetation_landscape_morphology_core	0.076	ATLANTIC SPATIAL - Habitat	https://zenodo.org/records/17180586/files/051_atlantic_spatial_forest_vegetation_landscape_morphology_core.tif?download=1	https://zenodo.org/records/17180586/files/051_atlantic_spatial_forest_vegetation_landscape_morphology_core.tfw?download=1	https://doi.org/10.5281/zenodo.17180586
52	atlantic_spatial_forest_vegetation_landscape_morphology_edge	landscape	landscape_morphology_edge	forest vegetation landscape morphology edge	0 and 1	non-edge (0); edge (1)	binary	forest_vegetation	30	NA	NA	30	052_atlantic_spatial_forest_vegetation_landscape_morphology_edge	0.093	ATLANTIC SPATIAL - Habitat	https://zenodo.org/records/17180586/files/052_atlantic_spatial_forest_vegetation_landscape_morphology_edge.tif?download=1	https://zenodo.org/records/17180586/files/052_atlantic_spatial_forest_vegetation_landscape_morphology_edge.tfw?download=1	https://doi.org/10.5281/zenodo.17180586
53	atlantic_spatial_forest_vegetation_landscape_morphology_corridor	landscape	landscape_morphology_corridor	forest vegetation landscape morphology corridor	0 and 1	non-corridor (0); corridor (1)	binary	forest_vegetation	30	NA	NA	30	053_atlantic_spatial_forest_vegetation_landscape_morphology_corridor	0.029	ATLANTIC SPATIAL - Habitat	https://zenodo.org/records/17180586/files/053_atlantic_spatial_forest_vegetation_landscape_morphology_corridor.tif?download=1	https://zenodo.org/records/17180586/files/053_atlantic_spatial_forest_vegetation_landscape_morphology_corridor.tfw?download=1	https://doi.org/10.5281/zenodo.17180586
54	atlantic_spatial_forest_vegetation_landscape_morphology_branch	landscape	landscape_morphology_branch	forest vegetation landscape morphology branch	0 and 1	non-branch (0); branch (1)	binary	forest_vegetation	30	NA	NA	30	054_atlantic_spatial_forest_vegetation_landscape_morphology_branch	0.058	ATLANTIC SPATIAL - Habitat	https://zenodo.org/records/17180586/files/054_atlantic_spatial_forest_vegetation_landscape_morphology_branch.tif?download=1	https://zenodo.org/records/17180586/files/054_atlantic_spatial_forest_vegetation_landscape_morphology_branch.tfw?download=1	https://doi.org/10.5281/zenodo.17180586
55	atlantic_spatial_forest_vegetation_landscape_morphology_stepping_stone	landscape	landscape_morphology_stepping_stone	[forest vegetation landscape morphology stepping stone	0 and 1	non-stepping stone (0); stepping stone (1)	binary	forest_vegetation	30	NA	NA	30	055_atlantic_spatial_forest_vegetation_landscape_morphology_stepping_stone	0.032	ATLANTIC SPATIAL - Habitat	https://zenodo.org/records/17180586/files/055_atlantic_spatial_forest_vegetation_landscape_morphology_stepping_stone.tif?download=1	https://zenodo.org/records/17180586/files/055_atlantic_spatial_forest_vegetation_landscape_morphology_stepping_stone.tfw?download=1	https://doi.org/10.5281/zenodo.17180586
56	atlantic_spatial_forest_vegetation_landscape_morphology_perforation	landscape	landscape_morphology_perforation	forest vegetation landscape morphology perforation	0 and 1	non-perforation (0); perforation (1)	binary	forest_vegetation	30	NA	NA	30	056_atlantic_spatial_forest_vegetation_landscape_morphology_perforation	0.035	ATLANTIC SPATIAL - Habitat	https://zenodo.org/records/17180586/files/056_atlantic_spatial_forest_vegetation_landscape_morphology_perforation.tif?download=1	https://zenodo.org/records/17180586/files/056_atlantic_spatial_forest_vegetation_landscape_morphology_perforation.tfw?download=1	https://doi.org/10.5281/zenodo.17180586
57	atlantic_spatial_natural_vegetation_landscape_morphology	landscape	landscape morphology	natural vegetation landscape morphology	0 to 6	(0) matrix; (1) core; (2) edge; (3) corridor; (4) branch; (5) stepping stone; (6) perforation	categorical	natural_vegetation	30	NA	NA	30	057_atlantic_spatial_natural_vegetation_landscape_morphology	0.202	ATLANTIC SPATIAL - Habitat	https://zenodo.org/records/17180586/files/057_atlantic_spatial_natural_vegetation_landscape_morphology.tif?download=1	https://zenodo.org/records/17180586/files/057_atlantic_spatial_natural_vegetation_landscape_morphology.tfw?download=1	https://doi.org/10.5281/zenodo.17180586
58	atlantic_spatial_natural_vegetation_landscape_morphology_matrix	landscape	landscape_morphology_matrix	forest vegetation landscape morphology matrix	0 and 1	habitat (0); matrix (1)	binary	natural_vegetation	30	NA	NA	30	058_atlantic_spatial_natural_vegetation_landscape_morphology_matrix	0.135	ATLANTIC SPATIAL - Habitat	https://zenodo.org/records/17180586/files/058_atlantic_spatial_natural_vegetation_landscape_morphology_matrix.tif?download=1	https://zenodo.org/records/17180586/files/058_atlantic_spatial_natural_vegetation_landscape_morphology_matrix.tfw?download=1	https://doi.org/10.5281/zenodo.17180586
59	atlantic_spatial_natural_vegetation_landscape_morphology_core	landscape	landscape_morphology_core	natural vegetation landscape morphology core	0 and 1	non-core (0); core (1)	binary	natural_vegetation	30	NA	NA	30	059_atlantic_spatial_natural_vegetation_landscape_morphology_core	0.094	ATLANTIC SPATIAL - Habitat	https://zenodo.org/records/17180586/files/059_atlantic_spatial_natural_vegetation_landscape_morphology_core.tif?download=1	https://zenodo.org/records/17180586/files/059_atlantic_spatial_natural_vegetation_landscape_morphology_core.tfw?download=1	https://doi.org/10.5281/zenodo.17180586
60	atlantic_spatial_natural_vegetation_landscape_morphology_edge	landscape	landscape_morphology_edge	natural vegetation landscape morphology edge	0 and 1	non-edge (0); edge (1)	binary	natural_vegetation	30	NA	NA	30	060_atlantic_spatial_natural_vegetation_landscape_morphology_edge	0.107	ATLANTIC SPATIAL - Habitat	https://zenodo.org/records/17180586/files/060_atlantic_spatial_natural_vegetation_landscape_morphology_edge.tif?download=1	https://zenodo.org/records/17180586/files/060_atlantic_spatial_natural_vegetation_landscape_morphology_edge.tfw?download=1	https://doi.org/10.5281/zenodo.17180586
61	atlantic_spatial_natural_vegetation_landscape_morphology_corridor	landscape	landscape_morphology_corridor	natural vegetation landscape morphology corridor	0 and 1	non-corridor (0); corridor (1)	binary	natural_vegetation	30	NA	NA	30	061_atlantic_spatial_natural_vegetation_landscape_morphology_corridor	0.031	ATLANTIC SPATIAL - Habitat	https://zenodo.org/records/17180586/files/061_atlantic_spatial_natural_vegetation_landscape_morphology_corridor.tif?download=1	https://zenodo.org/records/17180586/files/061_atlantic_spatial_natural_vegetation_landscape_morphology_corridor.tfw?download=1	https://doi.org/10.5281/zenodo.17180586
62	atlantic_spatial_natural_vegetation_landscape_morphology_branch	landscape	landscape_morphology_branch	natural vegetation landscape morphology branch	0 and 1	non-branch (0); branch (1)	binary	natural_vegetation	30	NA	NA	30	062_atlantic_spatial_natural_vegetation_landscape_morphology_branch	0.064	ATLANTIC SPATIAL - Habitat	https://zenodo.org/records/17180586/files/062_atlantic_spatial_natural_vegetation_landscape_morphology_branch.tif?download=1	https://zenodo.org/records/17180586/files/062_atlantic_spatial_natural_vegetation_landscape_morphology_branch.tfw?download=1	https://doi.org/10.5281/zenodo.17180586
63	atlantic_spatial_natural_vegetation_landscape_morphology_stepping_stone	landscape	landscape_morphology_stepping_stone	[natural vegetation landscape morphology stepping stone	0 and 1	non-stepping stone (0); stepping stone (1)	binary	natural_vegetation	30	NA	NA	30	063_atlantic_spatial_natural_vegetation_landscape_morphology_stepping_stone	0.033	ATLANTIC SPATIAL - Habitat	https://zenodo.org/records/17180586/files/063_atlantic_spatial_natural_vegetation_landscape_morphology_stepping_stone.tif?download=1	https://zenodo.org/records/17180586/files/063_atlantic_spatial_natural_vegetation_landscape_morphology_stepping_stone.tfw?download=1	https://doi.org/10.5281/zenodo.17180586
64	atlantic_spatial_natural_vegetation_landscape_morphology_perforation	landscape	landscape_morphology_perforation	natural vegetation landscape morphology perforation	0 and 1	non-perforation (0); perforation (1)	binary	natural_vegetation	30	NA	NA	30	064_atlantic_spatial_natural_vegetation_landscape_morphology_perforation	0.05	ATLANTIC SPATIAL - Habitat	https://zenodo.org/records/17180586/files/064_atlantic_spatial_natural_vegetation_landscape_morphology_perforation.tif?download=1	https://zenodo.org/records/17180586/files/064_atlantic_spatial_natural_vegetation_landscape_morphology_perforation.tfw?download=1	https://doi.org/10.5281/zenodo.17180586
65	atlantic_spatial_forest_vegetation_core030	landscape	core_binary	forest vegetation core 30 m	0 and 1	non-core (0); core (1)	binary	forest_vegetation	30	NA	NA	30	065_atlantic_spatial_forest_vegetation_core030	0.076	ATLANTIC SPATIAL - Core 30|60|90m Forest	https://zenodo.org/records/14529477/files/065_atlantic_spatial_forest_vegetation_core030.tif?download=1	https://zenodo.org/records/14529477/files/065_atlantic_spatial_forest_vegetation_core030.tfw?download=1	https://doi.org/10.5281/zenodo.14529477
66	atlantic_spatial_forest_vegetation_core030_id	landscape	core_id	forest vegetation core id 30 m	1 to infinity	identification	categorical	forest_vegetation	30	NA	NA	30	066_atlantic_spatial_forest_vegetation_core030_id	0.182	ATLANTIC SPATIAL - Core 30|60|90m Forest	https://zenodo.org/records/14529477/files/066_atlantic_spatial_forest_vegetation_core030_id.tif?download=1	https://zenodo.org/records/14529477/files/066_atlantic_spatial_forest_vegetation_core030_id.tfw?download=1	https://doi.org/10.5281/zenodo.14529477
67	atlantic_spatial_forest_vegetation_core030_area	landscape	core_area	forest vegetation core area 30 m	0.09 to infinity	area	hectares	forest_vegetation	30	NA	NA	30	067_atlantic_spatial_forest_vegetation_core030_area	0.291	ATLANTIC SPATIAL - Core 30|60|90m Forest	https://zenodo.org/records/14529477/files/067_atlantic_spatial_forest_vegetation_core030_area.tif?download=1	https://zenodo.org/records/14529477/files/067_atlantic_spatial_forest_vegetation_core030_area.tfw?download=1	https://doi.org/10.5281/zenodo.14529477
68	atlantic_spatial_forest_vegetation_core030_area_original	landscape	core_area_original	forest vegetation core area original 30 m	0.09 to infinity	area	hectares	forest_vegetation	30	NA	NA	30	068_atlantic_spatial_forest_vegetation_core030_area_original	0.372	ATLANTIC SPATIAL - Core 30|60|90m Forest	https://zenodo.org/records/14529477/files/068_atlantic_spatial_forest_vegetation_core030_area_original.tif?download=1	https://zenodo.org/records/14529477/files/068_atlantic_spatial_forest_vegetation_core030_area_original.tfw?download=1	https://doi.org/10.5281/zenodo.14529477
69	atlantic_spatial_forest_vegetation_core030_core_number	landscape	number_of_cores	forest vegetation core number original 30 m	1 to infinity	number of cores	discrete	forest_vegetation	30	NA	NA	30	069_atlantic_spatial_forest_vegetation_core030_core_number	0.168	ATLANTIC SPATIAL - Core 30|60|90m Forest	https://zenodo.org/records/14529477/files/069_atlantic_spatial_forest_vegetation_core030_core_number.tif?download=1	https://zenodo.org/records/14529477/files/069_atlantic_spatial_forest_vegetation_core030_core_number.tfw?download=1	https://doi.org/10.5281/zenodo.14529477
70	atlantic_spatial_forest_vegetation_core030_pct_buffer0050	landscape	core_percentage	forest vegetation core 30 m cover percentage using 50 m buffer	0 to 100	percentage	proportion	forest_vegetation	30	NA	50	30	070_atlantic_spatial_forest_vegetation_core030_pct_buffer0050	0.203	ATLANTIC SPATIAL - Core 30|60|90m Forest	https://zenodo.org/records/14529477/files/070_atlantic_spatial_forest_vegetation_core030_pct_buffer0050.tif?download=1	https://zenodo.org/records/14529477/files/070_atlantic_spatial_forest_vegetation_core030_pct_buffer0050.tfw?download=1	https://doi.org/10.5281/zenodo.14529477
71	atlantic_spatial_forest_vegetation_core030_pct_buffer0100	landscape	core_percentage	forest vegetation core 30 m cover percentage using 100 m buffer	0 to 100	percentage	proportion	forest_vegetation	30	NA	100	30	071_atlantic_spatial_forest_vegetation_core030_pct_buffer0100	0.29	ATLANTIC SPATIAL - Core 30|60|90m Forest	https://zenodo.org/records/14529477/files/071_atlantic_spatial_forest_vegetation_core030_pct_buffer0100.tif?download=1	https://zenodo.org/records/14529477/files/071_atlantic_spatial_forest_vegetation_core030_pct_buffer0100.tfw?download=1	https://doi.org/10.5281/zenodo.14529477
72	atlantic_spatial_forest_vegetation_core030_pct_buffer0150	landscape	core_percentage	forest vegetation core 30 m cover percentage using 150 m buffer	0 to 100	percentage	proportion	forest_vegetation	30	NA	150	30	072_atlantic_spatial_forest_vegetation_core030_pct_buffer0150	0.458	ATLANTIC SPATIAL - Core 30|60|90m Forest	https://zenodo.org/records/14529477/files/072_atlantic_spatial_forest_vegetation_core030_pct_buffer0150.tif?download=1	https://zenodo.org/records/14529477/files/072_atlantic_spatial_forest_vegetation_core030_pct_buffer0150.tfw?download=1	https://doi.org/10.5281/zenodo.14529477
73	atlantic_spatial_forest_vegetation_core030_pct_buffer0200	landscape	core_percentage	forest vegetation core 30 m cover percentage using 200 m buffer	0 to 100	percentage	proportion	forest_vegetation	30	NA	200	30	073_atlantic_spatial_forest_vegetation_core030_pct_buffer0200	0.509	ATLANTIC SPATIAL - Core 30|60|90m Forest	https://zenodo.org/records/14529477/files/073_atlantic_spatial_forest_vegetation_core030_pct_buffer0200.tif?download=1	https://zenodo.org/records/14529477/files/073_atlantic_spatial_forest_vegetation_core030_pct_buffer0200.tfw?download=1	https://doi.org/10.5281/zenodo.14529477
74	atlantic_spatial_forest_vegetation_core030_pct_buffer0250	landscape	core_percentage	forest vegetation core 30 m cover percentage using 250 m buffer	0 to 100	percentage	proportion	forest_vegetation	30	NA	250	30	074_atlantic_spatial_forest_vegetation_core030_pct_buffer0250	0.523	ATLANTIC SPATIAL - Core 30|60|90m Forest	https://zenodo.org/records/14529477/files/074_atlantic_spatial_forest_vegetation_core030_pct_buffer0250.tif?download=1	https://zenodo.org/records/14529477/files/074_atlantic_spatial_forest_vegetation_core030_pct_buffer0250.tfw?download=1	https://doi.org/10.5281/zenodo.14529477
75	atlantic_spatial_forest_vegetation_core030_pct_buffer0500	landscape	core_percentage	forest vegetation core 30 m cover percentage using 500 m buffer	0 to 100	percentage	proportion	forest_vegetation	30	NA	500	30	075_atlantic_spatial_forest_vegetation_core030_pct_buffer0500	0.456	ATLANTIC SPATIAL - Core 30|60|90m Forest	https://zenodo.org/records/14529477/files/075_atlantic_spatial_forest_vegetation_core030_pct_buffer0500.tif?download=1	https://zenodo.org/records/14529477/files/075_atlantic_spatial_forest_vegetation_core030_pct_buffer0500.tfw?download=1	https://doi.org/10.5281/zenodo.14529477
76	atlantic_spatial_forest_vegetation_core030_pct_buffer0750	landscape	core_percentage	forest vegetation core 30 m cover percentage using 750 m buffer	0 to 100	percentage	proportion	forest_vegetation	30	NA	750	30	076_atlantic_spatial_forest_vegetation_core030_pct_buffer0750	0.402	ATLANTIC SPATIAL - Core 30|60|90m Forest	https://zenodo.org/records/14529477/files/076_atlantic_spatial_forest_vegetation_core030_pct_buffer0750.tif?download=1	https://zenodo.org/records/14529477/files/076_atlantic_spatial_forest_vegetation_core030_pct_buffer0750.tfw?download=1	https://doi.org/10.5281/zenodo.14529477
77	atlantic_spatial_forest_vegetation_core030_pct_buffer1000	landscape	core_percentage	forest vegetation core 30 m cover percentage using 1000 m buffer	0 to 100	percentage	proportion	forest_vegetation	30	NA	1000	30	077_atlantic_spatial_forest_vegetation_core030_pct_buffer1000	0.36	ATLANTIC SPATIAL - Core 30|60|90m Forest	https://zenodo.org/records/14529477/files/077_atlantic_spatial_forest_vegetation_core030_pct_buffer1000.tif?download=1	https://zenodo.org/records/14529477/files/077_atlantic_spatial_forest_vegetation_core030_pct_buffer1000.tfw?download=1	https://doi.org/10.5281/zenodo.14529477
78	atlantic_spatial_forest_vegetation_core030_pct_buffer1500	landscape	core_percentage	forest vegetation core 30 m cover percentage using 1500 m buffer	0 to 100	percentage	proportion	forest_vegetation	30	NA	1500	30	078_atlantic_spatial_forest_vegetation_core030_pct_buffer1500	0.297	ATLANTIC SPATIAL - Core 30|60|90m Forest	https://zenodo.org/records/14529477/files/078_atlantic_spatial_forest_vegetation_core030_pct_buffer1500.tif?download=1	https://zenodo.org/records/14529477/files/078_atlantic_spatial_forest_vegetation_core030_pct_buffer1500.tfw?download=1	https://doi.org/10.5281/zenodo.14529477
79	atlantic_spatial_forest_vegetation_core030_pct_buffer2000	landscape	core_percentage	forest vegetation core 30 m cover percentage using 2000 m buffer	0 to 100	percentage	proportion	forest_vegetation	30	NA	2000	30	079_atlantic_spatial_forest_vegetation_core030_pct_buffer2000	0.251	ATLANTIC SPATIAL - Core 30|60|90m Forest	https://zenodo.org/records/14529477/files/079_atlantic_spatial_forest_vegetation_core030_pct_buffer2000.tif?download=1	https://zenodo.org/records/14529477/files/079_atlantic_spatial_forest_vegetation_core030_pct_buffer2000.tfw?download=1	https://doi.org/10.5281/zenodo.14529477
80	atlantic_spatial_forest_vegetation_core030_pct_buffer2500	landscape	core_percentage	forest vegetation core 30 m cover percentage using 2500 m buffer	0 to 100	percentage	proportion	forest_vegetation	30	NA	2500	30	080_atlantic_spatial_forest_vegetation_core030_pct_buffer2500	0.218	ATLANTIC SPATIAL - Core 30|60|90m Forest	https://zenodo.org/records/14529477/files/080_atlantic_spatial_forest_vegetation_core030_pct_buffer2500.tif?download=1	https://zenodo.org/records/14529477/files/080_atlantic_spatial_forest_vegetation_core030_pct_buffer2500.tfw?download=1	https://doi.org/10.5281/zenodo.14529477
81	atlantic_spatial_forest_vegetation_core060	landscape	core_binary	forest vegetation core 60 m	0 and 1	non-core (0); core (1)	binary	forest_vegetation	60	NA	NA	30	081_atlantic_spatial_forest_vegetation_core060	0.053	ATLANTIC SPATIAL - Core 30|60|90m Forest	https://zenodo.org/records/14529477/files/081_atlantic_spatial_forest_vegetation_core060.tif?download=1	https://zenodo.org/records/14529477/files/081_atlantic_spatial_forest_vegetation_core060.tfw?download=1	https://doi.org/10.5281/zenodo.14529477
82	atlantic_spatial_forest_vegetation_core060_id	landscape	core_id	forest vegetation core area original 60 m	1 to infinity	identification	categorical	forest_vegetation	60	NA	NA	30	082_atlantic_spatial_forest_vegetation_core060_id	0.124	ATLANTIC SPATIAL - Core 30|60|90m Forest	https://zenodo.org/records/14529477/files/082_atlantic_spatial_forest_vegetation_core060_id.tif?download=1	https://zenodo.org/records/14529477/files/082_atlantic_spatial_forest_vegetation_core060_id.tfw?download=1	https://doi.org/10.5281/zenodo.14529477
83	atlantic_spatial_forest_vegetation_core060_area	landscape	core_area	forest vegetation core area 60 m	0.09 to infinity	area	hectares	forest_vegetation	60	NA	NA	30	083_atlantic_spatial_forest_vegetation_core060_area	0.224	ATLANTIC SPATIAL - Core 30|60|90m Forest	https://zenodo.org/records/14529477/files/083_atlantic_spatial_forest_vegetation_core060_area.tif?download=1	https://zenodo.org/records/14529477/files/083_atlantic_spatial_forest_vegetation_core060_area.tfw?download=1	https://doi.org/10.5281/zenodo.14529477
84	atlantic_spatial_forest_vegetation_core060_area_original	landscape	core_area_original	forest vegetation core area original 60 m	0.09 to infinity	area	hectares	forest_vegetation	60	NA	NA	30	084_atlantic_spatial_forest_vegetation_core060_area_original	0.348	ATLANTIC SPATIAL - Core 30|60|90m Forest	https://zenodo.org/records/14529477/files/084_atlantic_spatial_forest_vegetation_core060_area_original.tif?download=1	https://zenodo.org/records/14529477/files/084_atlantic_spatial_forest_vegetation_core060_area_original.tfw?download=1	https://doi.org/10.5281/zenodo.14529477
85	atlantic_spatial_forest_vegetation_core060_core_number	landscape	number_of_cores	forest vegetation core number original 60 m	1 to infinity	number of cores	discrete	forest_vegetation	60	NA	NA	30	085_atlantic_spatial_forest_vegetation_core060_core_number	0.164	ATLANTIC SPATIAL - Core 30|60|90m Forest	https://zenodo.org/records/14529477/files/085_atlantic_spatial_forest_vegetation_core060_core_number.tif?download=1	https://zenodo.org/records/14529477/files/085_atlantic_spatial_forest_vegetation_core060_core_number.tfw?download=1	https://doi.org/10.5281/zenodo.14529477
86	atlantic_spatial_forest_vegetation_core060_pct_buffer0050	landscape	core_percentage	forest vegetation core 60 m cover percentage using 50 m buffer	0 to 100	percentage	proportion	forest_vegetation	60	NA	50	30	086_atlantic_spatial_forest_vegetation_core060_pct_buffer0050	0.13	ATLANTIC SPATIAL - Core 30|60|90m Forest	https://zenodo.org/records/14529477/files/086_atlantic_spatial_forest_vegetation_core060_pct_buffer0050.tif?download=1	https://zenodo.org/records/14529477/files/086_atlantic_spatial_forest_vegetation_core060_pct_buffer0050.tfw?download=1	https://doi.org/10.5281/zenodo.14529477
87	atlantic_spatial_forest_vegetation_core060_pct_buffer0100	landscape	core_percentage	forest vegetation core 60 m cover percentage using 100 m buffer	0 to 100	percentage	proportion	forest_vegetation	60	NA	100	30	087_atlantic_spatial_forest_vegetation_core060_pct_buffer0100	0.186	ATLANTIC SPATIAL - Core 30|60|90m Forest	https://zenodo.org/records/14529477/files/087_atlantic_spatial_forest_vegetation_core060_pct_buffer0100.tif?download=1	https://zenodo.org/records/14529477/files/087_atlantic_spatial_forest_vegetation_core060_pct_buffer0100.tfw?download=1	https://doi.org/10.5281/zenodo.14529477
88	atlantic_spatial_forest_vegetation_core060_pct_buffer0150	landscape	core_percentage	forest vegetation core 60 m cover percentage using 150 m buffer	0 to 100	percentage	proportion	forest_vegetation	60	NA	150	30	088_atlantic_spatial_forest_vegetation_core060_pct_buffer0150	0.303	ATLANTIC SPATIAL - Core 30|60|90m Forest	https://zenodo.org/records/14529477/files/088_atlantic_spatial_forest_vegetation_core060_pct_buffer0150.tif?download=1	https://zenodo.org/records/14529477/files/088_atlantic_spatial_forest_vegetation_core060_pct_buffer0150.tfw?download=1	https://doi.org/10.5281/zenodo.14529477
89	atlantic_spatial_forest_vegetation_core060_pct_buffer0200	landscape	core_percentage	forest vegetation core 60 m cover percentage using 200 m buffer	0 to 100	percentage	proportion	forest_vegetation	60	NA	200	30	089_atlantic_spatial_forest_vegetation_core060_pct_buffer0200	0.349	ATLANTIC SPATIAL - Core 30|60|90m Forest	https://zenodo.org/records/14529477/files/089_atlantic_spatial_forest_vegetation_core060_pct_buffer0200.tif?download=1	https://zenodo.org/records/14529477/files/089_atlantic_spatial_forest_vegetation_core060_pct_buffer0200.tfw?download=1	https://doi.org/10.5281/zenodo.14529477
90	atlantic_spatial_forest_vegetation_core060_pct_buffer0250	landscape	core_percentage	forest vegetation core 60 m cover percentage using 250 m buffer	0 to 100	percentage	proportion	forest_vegetation	60	NA	250	30	090_atlantic_spatial_forest_vegetation_core060_pct_buffer0250	0.365	ATLANTIC SPATIAL - Core 30|60|90m Forest	https://zenodo.org/records/14529477/files/090_atlantic_spatial_forest_vegetation_core060_pct_buffer0250.tif?download=1	https://zenodo.org/records/14529477/files/090_atlantic_spatial_forest_vegetation_core060_pct_buffer0250.tfw?download=1	https://doi.org/10.5281/zenodo.14529477
91	atlantic_spatial_forest_vegetation_core060_pct_buffer0500	landscape	core_percentage	forest vegetation core 60 m cover percentage using 500 m buffer	0 to 100	percentage	proportion	forest_vegetation	60	NA	500	30	091_atlantic_spatial_forest_vegetation_core060_pct_buffer0500	0.347	ATLANTIC SPATIAL - Core 30|60|90m Forest	https://zenodo.org/records/14529477/files/091_atlantic_spatial_forest_vegetation_core060_pct_buffer0500.tif?download=1	https://zenodo.org/records/14529477/files/091_atlantic_spatial_forest_vegetation_core060_pct_buffer0500.tfw?download=1	https://doi.org/10.5281/zenodo.14529477
92	atlantic_spatial_forest_vegetation_core060_pct_buffer0750	landscape	core_percentage	forest vegetation core 60 m cover percentage using 750 m buffer	0 to 100	percentage	proportion	forest_vegetation	60	NA	750	30	092_atlantic_spatial_forest_vegetation_core060_pct_buffer0750	0.318	ATLANTIC SPATIAL - Core 30|60|90m Forest	https://zenodo.org/records/14529477/files/092_atlantic_spatial_forest_vegetation_core060_pct_buffer0750.tif?download=1	https://zenodo.org/records/14529477/files/092_atlantic_spatial_forest_vegetation_core060_pct_buffer0750.tfw?download=1	https://doi.org/10.5281/zenodo.14529477
93	atlantic_spatial_forest_vegetation_core060_pct_buffer1000	landscape	core_percentage	forest vegetation core 60 m cover percentage using 1000 m buffer	0 to 100	percentage	proportion	forest_vegetation	60	NA	1000	30	093_atlantic_spatial_forest_vegetation_core060_pct_buffer1000	0.291	ATLANTIC SPATIAL - Core 30|60|90m Forest	https://zenodo.org/records/14529477/files/093_atlantic_spatial_forest_vegetation_core060_pct_buffer1000.tif?download=1	https://zenodo.org/records/14529477/files/093_atlantic_spatial_forest_vegetation_core060_pct_buffer1000.tfw?download=1	https://doi.org/10.5281/zenodo.14529477
94	atlantic_spatial_forest_vegetation_core060_pct_buffer1500	landscape	core_percentage	forest vegetation core 60 m cover percentage using 1500 m buffer	0 to 100	percentage	proportion	forest_vegetation	60	NA	1500	30	094_atlantic_spatial_forest_vegetation_core060_pct_buffer1500	0.247	ATLANTIC SPATIAL - Core 30|60|90m Forest	https://zenodo.org/records/14529477/files/094_atlantic_spatial_forest_vegetation_core060_pct_buffer1500.tif?download=1	https://zenodo.org/records/14529477/files/094_atlantic_spatial_forest_vegetation_core060_pct_buffer1500.tfw?download=1	https://doi.org/10.5281/zenodo.14529477
95	atlantic_spatial_forest_vegetation_core060_pct_buffer2000	landscape	core_percentage	forest vegetation core 60 m cover percentage using 2000 m buffer	0 to 100	percentage	proportion	forest_vegetation	60	NA	2000	30	095_atlantic_spatial_forest_vegetation_core060_pct_buffer2000	0.212	ATLANTIC SPATIAL - Core 30|60|90m Forest	https://zenodo.org/records/14529477/files/095_atlantic_spatial_forest_vegetation_core060_pct_buffer2000.tif?download=1	https://zenodo.org/records/14529477/files/095_atlantic_spatial_forest_vegetation_core060_pct_buffer2000.tfw?download=1	https://doi.org/10.5281/zenodo.14529477
96	atlantic_spatial_forest_vegetation_core060_pct_buffer2500	landscape	core_percentage	forest vegetation core 60 m cover percentage using 2500 m buffer	0 to 100	percentage	proportion	forest_vegetation	60	NA	2500	30	096_atlantic_spatial_forest_vegetation_core060_pct_buffer2500	0.187	ATLANTIC SPATIAL - Core 30|60|90m Forest	https://zenodo.org/records/14529477/files/096_atlantic_spatial_forest_vegetation_core060_pct_buffer2500.tif?download=1	https://zenodo.org/records/14529477/files/096_atlantic_spatial_forest_vegetation_core060_pct_buffer2500.tfw?download=1	https://doi.org/10.5281/zenodo.14529477
97	atlantic_spatial_forest_vegetation_core090	landscape	core_binary	forest vegetation core 90 m	0 and 1	non-core (0); core (1)	binary	forest_vegetation	90	NA	NA	30	097_atlantic_spatial_forest_vegetation_core090	0.04	ATLANTIC SPATIAL - Core 30|60|90m Forest	https://zenodo.org/records/14529477/files/097_atlantic_spatial_forest_vegetation_core090.tif?download=1	https://zenodo.org/records/14529477/files/097_atlantic_spatial_forest_vegetation_core090.tfw?download=1	https://doi.org/10.5281/zenodo.14529477
98	atlantic_spatial_forest_vegetation_core090_id	landscape	core_id	forest vegetation core area original 90 m	1 to infinity	identification	categorical	forest_vegetation	90	NA	NA	30	098_atlantic_spatial_forest_vegetation_core090_id	0.094	ATLANTIC SPATIAL - Core 30|60|90m Forest	https://zenodo.org/records/14529477/files/098_atlantic_spatial_forest_vegetation_core090_id.tif?download=1	https://zenodo.org/records/14529477/files/098_atlantic_spatial_forest_vegetation_core090_id.tfw?download=1	https://doi.org/10.5281/zenodo.14529477
99	atlantic_spatial_forest_vegetation_core090_area	landscape	core_area	forest vegetation core area 90 m	0.09 to infinity	area	hectares	forest_vegetation	90	NA	NA	30	099_atlantic_spatial_forest_vegetation_core090_area	0.188	ATLANTIC SPATIAL - Core 30|60|90m Forest	https://zenodo.org/records/14529477/files/099_atlantic_spatial_forest_vegetation_core090_area.tif?download=1	https://zenodo.org/records/14529477/files/099_atlantic_spatial_forest_vegetation_core090_area.tfw?download=1	https://doi.org/10.5281/zenodo.14529477
100	atlantic_spatial_forest_vegetation_core090_area_original	landscape	core_area_original	forest vegetation core area original 90 m	0.09 to infinity	area	hectares	forest_vegetation	90	NA	NA	30	100_atlantic_spatial_forest_vegetation_core090_area_original	0.329	ATLANTIC SPATIAL - Core 30|60|90m Forest	https://zenodo.org/records/14529477/files/100_atlantic_spatial_forest_vegetation_core090_area_original.tif?download=1	https://zenodo.org/records/14529477/files/100_atlantic_spatial_forest_vegetation_core090_area_original.tfw?download=1	https://doi.org/10.5281/zenodo.14529477
101	atlantic_spatial_forest_vegetation_core090_core_number	landscape	number_of_cores	forest vegetation core number original 90 m	1 to infinity	number of cores	discrete	forest_vegetation	90	NA	NA	30	101_atlantic_spatial_forest_vegetation_core090_core_number	0.16	ATLANTIC SPATIAL - Core 30|60|90m Forest	https://zenodo.org/records/14529477/files/101_atlantic_spatial_forest_vegetation_core090_core_number.tif?download=1	https://zenodo.org/records/14529477/files/101_atlantic_spatial_forest_vegetation_core090_core_number.tfw?download=1	https://doi.org/10.5281/zenodo.14529477
102	atlantic_spatial_forest_vegetation_core090_pct_buffer0050	landscape	core_percentage	forest vegetation core 90 m cover percentage using 50 m buffer	0 to 100	percentage	proportion	forest_vegetation	90	NA	50	30	102_atlantic_spatial_forest_vegetation_core090_pct_buffer0050	0.091	ATLANTIC SPATIAL - Core 30|60|90m Forest	https://zenodo.org/records/14529477/files/102_atlantic_spatial_forest_vegetation_core090_pct_buffer0050.tif?download=1	https://zenodo.org/records/14529477/files/102_atlantic_spatial_forest_vegetation_core090_pct_buffer0050.tfw?download=1	https://doi.org/10.5281/zenodo.14529477
103	atlantic_spatial_forest_vegetation_core090_pct_buffer0100	landscape	core_percentage	forest vegetation core 90 m cover percentage using 100 m buffer	0 to 100	percentage	proportion	forest_vegetation	90	NA	100	30	103_atlantic_spatial_forest_vegetation_core090_pct_buffer0100	0.13	ATLANTIC SPATIAL - Core 30|60|90m Forest	https://zenodo.org/records/14529477/files/103_atlantic_spatial_forest_vegetation_core090_pct_buffer0100.tif?download=1	https://zenodo.org/records/14529477/files/103_atlantic_spatial_forest_vegetation_core090_pct_buffer0100.tfw?download=1	https://doi.org/10.5281/zenodo.14529477
104	atlantic_spatial_forest_vegetation_core090_pct_buffer0150	landscape	core_percentage	forest vegetation core 90 m cover percentage using 150 m buffer	0 to 100	percentage	proportion	forest_vegetation	90	NA	150	30	104_atlantic_spatial_forest_vegetation_core090_pct_buffer0150	0.212	ATLANTIC SPATIAL - Core 30|60|90m Forest	https://zenodo.org/records/14529477/files/104_atlantic_spatial_forest_vegetation_core090_pct_buffer0150.tif?download=1	https://zenodo.org/records/14529477/files/104_atlantic_spatial_forest_vegetation_core090_pct_buffer0150.tfw?download=1	https://doi.org/10.5281/zenodo.14529477
105	atlantic_spatial_forest_vegetation_core090_pct_buffer0200	landscape	core_percentage	forest vegetation core 90 m cover percentage using 200 m buffer	0 to 100	percentage	proportion	forest_vegetation	90	NA	200	30	105_atlantic_spatial_forest_vegetation_core090_pct_buffer0200	0.25	ATLANTIC SPATIAL - Core 30|60|90m Forest	https://zenodo.org/records/14529477/files/105_atlantic_spatial_forest_vegetation_core090_pct_buffer0200.tif?download=1	https://zenodo.org/records/14529477/files/105_atlantic_spatial_forest_vegetation_core090_pct_buffer0200.tfw?download=1	https://doi.org/10.5281/zenodo.14529477
106	atlantic_spatial_forest_vegetation_core090_pct_buffer0250	landscape	core_percentage	forest vegetation core 90 m cover percentage using 250 m buffer	0 to 100	percentage	proportion	forest_vegetation	90	NA	250	30	106_atlantic_spatial_forest_vegetation_core090_pct_buffer0250	0.265	ATLANTIC SPATIAL - Core 30|60|90m Forest	https://zenodo.org/records/14529477/files/106_atlantic_spatial_forest_vegetation_core090_pct_buffer0250.tif?download=1	https://zenodo.org/records/14529477/files/106_atlantic_spatial_forest_vegetation_core090_pct_buffer0250.tfw?download=1	https://doi.org/10.5281/zenodo.14529477
107	atlantic_spatial_forest_vegetation_core090_pct_buffer0500	landscape	core_percentage	forest vegetation core 90 m cover percentage using 500 m buffer	0 to 100	percentage	proportion	forest_vegetation	90	NA	500	30	107_atlantic_spatial_forest_vegetation_core090_pct_buffer0500	0.27	ATLANTIC SPATIAL - Core 30|60|90m Forest	https://zenodo.org/records/14529477/files/107_atlantic_spatial_forest_vegetation_core090_pct_buffer0500.tif?download=1	https://zenodo.org/records/14529477/files/107_atlantic_spatial_forest_vegetation_core090_pct_buffer0500.tfw?download=1	https://doi.org/10.5281/zenodo.14529477
108	atlantic_spatial_forest_vegetation_core090_pct_buffer0750	landscape	core_percentage	forest vegetation core 90 m cover percentage using 750 m buffer	0 to 100	percentage	proportion	forest_vegetation	90	NA	750	30	108_atlantic_spatial_forest_vegetation_core090_pct_buffer0750	0.254	ATLANTIC SPATIAL - Core 30|60|90m Forest	https://zenodo.org/records/14529477/files/108_atlantic_spatial_forest_vegetation_core090_pct_buffer0750.tif?download=1	https://zenodo.org/records/14529477/files/108_atlantic_spatial_forest_vegetation_core090_pct_buffer0750.tfw?download=1	https://doi.org/10.5281/zenodo.14529477
109	atlantic_spatial_forest_vegetation_core090_pct_buffer1000	landscape	core_percentage	forest vegetation core 90 m cover percentage using 1000 m buffer	0 to 100	percentage	proportion	forest_vegetation	90	NA	1000	30	109_atlantic_spatial_forest_vegetation_core090_pct_buffer1000	0.237	ATLANTIC SPATIAL - Core 30|60|90m Forest	https://zenodo.org/records/14529477/files/109_atlantic_spatial_forest_vegetation_core090_pct_buffer1000.tif?download=1	https://zenodo.org/records/14529477/files/109_atlantic_spatial_forest_vegetation_core090_pct_buffer1000.tfw?download=1	https://doi.org/10.5281/zenodo.14529477
110	atlantic_spatial_forest_vegetation_core090_pct_buffer1500	landscape	core_percentage	forest vegetation core 90 m cover percentage using 1500 m buffer	0 to 100	percentage	proportion	forest_vegetation	90	NA	1500	30	110_atlantic_spatial_forest_vegetation_core090_pct_buffer1500	0.206	ATLANTIC SPATIAL - Core 30|60|90m Forest	https://zenodo.org/records/14529477/files/110_atlantic_spatial_forest_vegetation_core090_pct_buffer1500.tif?download=1	https://zenodo.org/records/14529477/files/110_atlantic_spatial_forest_vegetation_core090_pct_buffer1500.tfw?download=1	https://doi.org/10.5281/zenodo.14529477
111	atlantic_spatial_forest_vegetation_core090_pct_buffer2000	landscape	core_percentage	forest vegetation core 90 m cover percentage using 2000 m buffer	0 to 100	percentage	proportion	forest_vegetation	90	NA	2000	30	111_atlantic_spatial_forest_vegetation_core090_pct_buffer2000	0.18	ATLANTIC SPATIAL - Core 30|60|90m Forest	https://zenodo.org/records/14529477/files/111_atlantic_spatial_forest_vegetation_core090_pct_buffer2000.tif?download=1	https://zenodo.org/records/14529477/files/111_atlantic_spatial_forest_vegetation_core090_pct_buffer2000.tfw?download=1	https://doi.org/10.5281/zenodo.14529477
112	atlantic_spatial_forest_vegetation_core090_pct_buffer2500	landscape	core_percentage	forest vegetation core 90 m cover percentage using 2500 m buffer	0 to 100	percentage	proportion	forest_vegetation	90	NA	2500	30	112_atlantic_spatial_forest_vegetation_core090_pct_buffer2500	0.161	ATLANTIC SPATIAL - Core 30|60|90m Forest	https://zenodo.org/records/14529477/files/112_atlantic_spatial_forest_vegetation_core090_pct_buffer2500.tif?download=1	https://zenodo.org/records/14529477/files/112_atlantic_spatial_forest_vegetation_core090_pct_buffer2500.tfw?download=1	https://doi.org/10.5281/zenodo.14529477
113	atlantic_spatial_forest_vegetation_core120	landscape	core_binary	forest vegetation core 120 m	0 and 1	non-core (0); core (1)	binary	forest_vegetation	120	NA	NA	30	113_atlantic_spatial_forest_vegetation_core120	0.033	ATLANTIC SPATIAL - Core 120|240m Forest	https://zenodo.org/records/14574249/files/113_atlantic_spatial_forest_vegetation_core120.tif?download=1	https://zenodo.org/records/14574249/files/113_atlantic_spatial_forest_vegetation_core120.tfw?download=1	https://doi.org/10.5281/zenodo.14574249
114	atlantic_spatial_forest_vegetation_core120_id	landscape	core_id	forest vegetation core area original 120 m	1 to infinity	identification	categorical	forest_vegetation	120	NA	NA	30	114_atlantic_spatial_forest_vegetation_core120_id	0.078	ATLANTIC SPATIAL - Core 120|240m Forest	https://zenodo.org/records/14574249/files/114_atlantic_spatial_forest_vegetation_core120_id.tif?download=1	https://zenodo.org/records/14574249/files/114_atlantic_spatial_forest_vegetation_core120_id.tfw?download=1	https://doi.org/10.5281/zenodo.14574249
115	atlantic_spatial_forest_vegetation_core120_area	landscape	core_area	forest vegetation core area 120 m	0.09 to infinity	area	hectares	forest_vegetation	120	NA	NA	30	115_atlantic_spatial_forest_vegetation_core120_area	0.167	ATLANTIC SPATIAL - Core 120|240m Forest	https://zenodo.org/records/14574249/files/115_atlantic_spatial_forest_vegetation_core120_area.tif?download=1	https://zenodo.org/records/14574249/files/115_atlantic_spatial_forest_vegetation_core120_area.tfw?download=1	https://doi.org/10.5281/zenodo.14574249
116	atlantic_spatial_forest_vegetation_core120_area_original	landscape	core_area_original	forest vegetation core area original 120 m	0.09 to infinity	area	hectares	forest_vegetation	120	NA	NA	30	116_atlantic_spatial_forest_vegetation_core120_area_original	0.316	ATLANTIC SPATIAL - Core 120|240m Forest	https://zenodo.org/records/14574249/files/116_atlantic_spatial_forest_vegetation_core120_area_original.tif?download=1	https://zenodo.org/records/14574249/files/116_atlantic_spatial_forest_vegetation_core120_area_original.tfw?download=1	https://doi.org/10.5281/zenodo.14574249
117	atlantic_spatial_forest_vegetation_core120_core_number	landscape	number_of_cores	forest vegetation core number original 120 m	1 to infinity	number of cores	discrete	forest_vegetation	120	NA	NA	30	117_atlantic_spatial_forest_vegetation_core120_core_number	0.157	ATLANTIC SPATIAL - Core 120|240m Forest	https://zenodo.org/records/14574249/files/117_atlantic_spatial_forest_vegetation_core120_core_number.tif?download=1	https://zenodo.org/records/14574249/files/117_atlantic_spatial_forest_vegetation_core120_core_number.tfw?download=1	https://doi.org/10.5281/zenodo.14574249
118	atlantic_spatial_forest_vegetation_core120_pct_buffer0050	landscape	core_percentage	forest vegetation core 120 m cover percentage using 50 m buffer	0 to 100	percentage	proportion	forest_vegetation	120	NA	50	30	118_atlantic_spatial_forest_vegetation_core120_pct_buffer0050	0.069	ATLANTIC SPATIAL - Core 120|240m Forest	https://zenodo.org/records/14574249/files/118_atlantic_spatial_forest_vegetation_core120_pct_buffer0050.tif?download=1	https://zenodo.org/records/14574249/files/118_atlantic_spatial_forest_vegetation_core120_pct_buffer0050.tfw?download=1	https://doi.org/10.5281/zenodo.14574249
119	atlantic_spatial_forest_vegetation_core120_pct_buffer0100	landscape	core_percentage	forest vegetation core 120 m cover percentage using 100 m buffer	0 to 100	percentage	proportion	forest_vegetation	120	NA	100	30	119_atlantic_spatial_forest_vegetation_core120_pct_buffer0100	0.096	ATLANTIC SPATIAL - Core 120|240m Forest	https://zenodo.org/records/14574249/files/119_atlantic_spatial_forest_vegetation_core120_pct_buffer0100.tif?download=1	https://zenodo.org/records/14574249/files/119_atlantic_spatial_forest_vegetation_core120_pct_buffer0100.tfw?download=1	https://doi.org/10.5281/zenodo.14574249
120	atlantic_spatial_forest_vegetation_core120_pct_buffer0150	landscape	core_percentage	forest vegetation core 120 m cover percentage using 150 m buffer	0 to 100	percentage	proportion	forest_vegetation	120	NA	150	30	120_atlantic_spatial_forest_vegetation_core120_pct_buffer0150	0.156	ATLANTIC SPATIAL - Core 120|240m Forest	https://zenodo.org/records/14574249/files/120_atlantic_spatial_forest_vegetation_core120_pct_buffer0150.tif?download=1	https://zenodo.org/records/14574249/files/120_atlantic_spatial_forest_vegetation_core120_pct_buffer0150.tfw?download=1	https://doi.org/10.5281/zenodo.14574249
121	atlantic_spatial_forest_vegetation_core120_pct_buffer0200	landscape	core_percentage	forest vegetation core 120 m cover percentage using 200 m buffer	0 to 100	percentage	proportion	forest_vegetation	120	NA	200	30	121_atlantic_spatial_forest_vegetation_core120_pct_buffer0200	0.188	ATLANTIC SPATIAL - Core 120|240m Forest	https://zenodo.org/records/14574249/files/121_atlantic_spatial_forest_vegetation_core120_pct_buffer0200.tif?download=1	https://zenodo.org/records/14574249/files/121_atlantic_spatial_forest_vegetation_core120_pct_buffer0200.tfw?download=1	https://doi.org/10.5281/zenodo.14574249
122	atlantic_spatial_forest_vegetation_core120_pct_buffer0250	landscape	core_percentage	forest vegetation core 120 m cover percentage using 250 m buffer	0 to 100	percentage	proportion	forest_vegetation	120	NA	250	30	122_atlantic_spatial_forest_vegetation_core120_pct_buffer0250	0.201	ATLANTIC SPATIAL - Core 120|240m Forest	https://zenodo.org/records/14574249/files/122_atlantic_spatial_forest_vegetation_core120_pct_buffer0250.tif?download=1	https://zenodo.org/records/14574249/files/122_atlantic_spatial_forest_vegetation_core120_pct_buffer0250.tfw?download=1	https://doi.org/10.5281/zenodo.14574249
123	atlantic_spatial_forest_vegetation_core120_pct_buffer0500	landscape	core_percentage	forest vegetation core 120 m cover percentage using 500 m buffer	0 to 100	percentage	proportion	forest_vegetation	120	NA	500	30	123_atlantic_spatial_forest_vegetation_core120_pct_buffer0500	0.216	ATLANTIC SPATIAL - Core 120|240m Forest	https://zenodo.org/records/14574249/files/123_atlantic_spatial_forest_vegetation_core120_pct_buffer0500.tif?download=1	https://zenodo.org/records/14574249/files/123_atlantic_spatial_forest_vegetation_core120_pct_buffer0500.tfw?download=1	https://doi.org/10.5281/zenodo.14574249
124	atlantic_spatial_forest_vegetation_core120_pct_buffer0750	landscape	core_percentage	forest vegetation core 120 m cover percentage using 750 m buffer	0 to 100	percentage	proportion	forest_vegetation	120	NA	750	30	124_atlantic_spatial_forest_vegetation_core120_pct_buffer0750	0.208	ATLANTIC SPATIAL - Core 120|240m Forest	https://zenodo.org/records/14574249/files/124_atlantic_spatial_forest_vegetation_core120_pct_buffer0750.tif?download=1	https://zenodo.org/records/14574249/files/124_atlantic_spatial_forest_vegetation_core120_pct_buffer0750.tfw?download=1	https://doi.org/10.5281/zenodo.14574249
125	atlantic_spatial_forest_vegetation_core120_pct_buffer1000	landscape	core_percentage	forest vegetation core 120 m cover percentage using 1000 m buffer	0 to 100	percentage	proportion	forest_vegetation	120	NA	1000	30	125_atlantic_spatial_forest_vegetation_core120_pct_buffer1000	0.197	ATLANTIC SPATIAL - Core 120|240m Forest	https://zenodo.org/records/14574249/files/125_atlantic_spatial_forest_vegetation_core120_pct_buffer1000.tif?download=1	https://zenodo.org/records/14574249/files/125_atlantic_spatial_forest_vegetation_core120_pct_buffer1000.tfw?download=1	https://doi.org/10.5281/zenodo.14574249
126	atlantic_spatial_forest_vegetation_core120_pct_buffer1500	landscape	core_percentage	forest vegetation core 120 m cover percentage using 1500 m buffer	0 to 100	percentage	proportion	forest_vegetation	120	NA	1500	30	126_atlantic_spatial_forest_vegetation_core120_pct_buffer1500	0.174	ATLANTIC SPATIAL - Core 120|240m Forest	https://zenodo.org/records/14574249/files/126_atlantic_spatial_forest_vegetation_core120_pct_buffer1500.tif?download=1	https://zenodo.org/records/14574249/files/126_atlantic_spatial_forest_vegetation_core120_pct_buffer1500.tfw?download=1	https://doi.org/10.5281/zenodo.14574249
127	atlantic_spatial_forest_vegetation_core120_pct_buffer2000	landscape	core_percentage	forest vegetation core 120 m cover percentage using 2000 m buffer	0 to 100	percentage	proportion	forest_vegetation	120	NA	2000	30	127_atlantic_spatial_forest_vegetation_core120_pct_buffer2000	0.155	ATLANTIC SPATIAL - Core 120|240m Forest	https://zenodo.org/records/14574249/files/127_atlantic_spatial_forest_vegetation_core120_pct_buffer2000.tif?download=1	https://zenodo.org/records/14574249/files/127_atlantic_spatial_forest_vegetation_core120_pct_buffer2000.tfw?download=1	https://doi.org/10.5281/zenodo.14574249
128	atlantic_spatial_forest_vegetation_core120_pct_buffer2500	landscape	core_percentage	forest vegetation core 120 m cover percentage using 2500 m buffer	0 to 100	percentage	proportion	forest_vegetation	120	NA	2500	30	128_atlantic_spatial_forest_vegetation_core120_pct_buffer2500	0.139	ATLANTIC SPATIAL - Core 120|240m Forest	https://zenodo.org/records/14574249/files/128_atlantic_spatial_forest_vegetation_core120_pct_buffer2500.tif?download=1	https://zenodo.org/records/14574249/files/128_atlantic_spatial_forest_vegetation_core120_pct_buffer2500.tfw?download=1	https://doi.org/10.5281/zenodo.14574249
129	atlantic_spatial_forest_vegetation_core240	landscape	core_binary	forest vegetation core 240 m	0 and 1	non-core (0); core (1)	binary	forest_vegetation	240	NA	NA	30	129_atlantic_spatial_forest_vegetation_core240	0.022	ATLANTIC SPATIAL - Core 120|240m Forest	https://zenodo.org/records/14574249/files/129_atlantic_spatial_forest_vegetation_core240.tif?download=1	https://zenodo.org/records/14574249/files/129_atlantic_spatial_forest_vegetation_core240.tfw?download=1	https://doi.org/10.5281/zenodo.14574249
130	atlantic_spatial_forest_vegetation_core240_id	landscape	core_id	forest vegetation core area original 240 m	1 to infinity	identification	categorical	forest_vegetation	240	NA	NA	30	130_atlantic_spatial_forest_vegetation_core240_id	0.053	ATLANTIC SPATIAL - Core 120|240m Forest	https://zenodo.org/records/14574249/files/130_atlantic_spatial_forest_vegetation_core240_id.tif?download=1	https://zenodo.org/records/14574249/files/130_atlantic_spatial_forest_vegetation_core240_id.tfw?download=1	https://doi.org/10.5281/zenodo.14574249
131	atlantic_spatial_forest_vegetation_core240_area	landscape	core_area	forest vegetation core area 240 m	0.09 to infinity	area	hectares	forest_vegetation	240	NA	NA	30	131_atlantic_spatial_forest_vegetation_core240_area	0.134	ATLANTIC SPATIAL - Core 120|240m Forest	https://zenodo.org/records/14574249/files/131_atlantic_spatial_forest_vegetation_core240_area.tif?download=1	https://zenodo.org/records/14574249/files/131_atlantic_spatial_forest_vegetation_core240_area.tfw?download=1	https://doi.org/10.5281/zenodo.14574249
132	atlantic_spatial_forest_vegetation_core240_area_original	landscape	core_area_original	forest vegetation core area original 240 m	0.09 to infinity	area	hectares	forest_vegetation	240	NA	NA	30	132_atlantic_spatial_forest_vegetation_core240_area_original	0.288	ATLANTIC SPATIAL - Core 120|240m Forest	https://zenodo.org/records/14574249/files/132_atlantic_spatial_forest_vegetation_core240_area_original.tif?download=1	https://zenodo.org/records/14574249/files/132_atlantic_spatial_forest_vegetation_core240_area_original.tfw?download=1	https://doi.org/10.5281/zenodo.14574249
133	atlantic_spatial_forest_vegetation_core240_core_number	landscape	number_of_cores	forest vegetation core number original 240 m	1 to infinity	number of cores	discrete	forest_vegetation	240	NA	NA	30	133_atlantic_spatial_forest_vegetation_core240_core_number	0.149	ATLANTIC SPATIAL - Core 120|240m Forest	https://zenodo.org/records/14574249/files/133_atlantic_spatial_forest_vegetation_core240_core_number.tif?download=1	https://zenodo.org/records/14574249/files/133_atlantic_spatial_forest_vegetation_core240_core_number.tfw?download=1	https://doi.org/10.5281/zenodo.14574249
134	atlantic_spatial_forest_vegetation_core240_pct_buffer0050	landscape	core_percentage	forest vegetation core 240 m cover percentage using 50 m buffer	0 to 100	percentage	proportion	forest_vegetation	240	NA	50	30	134_atlantic_spatial_forest_vegetation_core240_pct_buffer0050	0.035	ATLANTIC SPATIAL - Core 120|240m Forest	https://zenodo.org/records/14574249/files/134_atlantic_spatial_forest_vegetation_core240_pct_buffer0050.tif?download=1	https://zenodo.org/records/14574249/files/134_atlantic_spatial_forest_vegetation_core240_pct_buffer0050.tfw?download=1	https://doi.org/10.5281/zenodo.14574249
135	atlantic_spatial_forest_vegetation_core240_pct_buffer0100	landscape	core_percentage	forest vegetation core 240 m cover percentage using 100 m buffer	0 to 100	percentage	proportion	forest_vegetation	240	NA	100	30	135_atlantic_spatial_forest_vegetation_core240_pct_buffer0100	0.045	ATLANTIC SPATIAL - Core 120|240m Forest	https://zenodo.org/records/14574249/files/135_atlantic_spatial_forest_vegetation_core240_pct_buffer0100.tif?download=1	https://zenodo.org/records/14574249/files/135_atlantic_spatial_forest_vegetation_core240_pct_buffer0100.tfw?download=1	https://doi.org/10.5281/zenodo.14574249
136	atlantic_spatial_forest_vegetation_core240_pct_buffer0150	landscape	core_percentage	forest vegetation core 240 m cover percentage using 150 m buffer	0 to 100	percentage	proportion	forest_vegetation	240	NA	150	30	136_atlantic_spatial_forest_vegetation_core240_pct_buffer0150	0.066	ATLANTIC SPATIAL - Core 120|240m Forest	https://zenodo.org/records/14574249/files/136_atlantic_spatial_forest_vegetation_core240_pct_buffer0150.tif?download=1	https://zenodo.org/records/14574249/files/136_atlantic_spatial_forest_vegetation_core240_pct_buffer0150.tfw?download=1	https://doi.org/10.5281/zenodo.14574249
137	atlantic_spatial_forest_vegetation_core240_pct_buffer0200	landscape	core_percentage	forest vegetation core 240 m cover percentage using 200 m buffer	0 to 100	percentage	proportion	forest_vegetation	240	NA	200	30	137_atlantic_spatial_forest_vegetation_core240_pct_buffer0200	0.082	ATLANTIC SPATIAL - Core 120|240m Forest	https://zenodo.org/records/14574249/files/137_atlantic_spatial_forest_vegetation_core240_pct_buffer0200.tif?download=1	https://zenodo.org/records/14574249/files/137_atlantic_spatial_forest_vegetation_core240_pct_buffer0200.tfw?download=1	https://doi.org/10.5281/zenodo.14574249
138	atlantic_spatial_forest_vegetation_core240_pct_buffer0250	landscape	core_percentage	forest vegetation core 240 m cover percentage using 250 m buffer	0 to 100	percentage	proportion	forest_vegetation	240	NA	250	30	138_atlantic_spatial_forest_vegetation_core240_pct_buffer0250	0.089	ATLANTIC SPATIAL - Core 120|240m Forest	https://zenodo.org/records/14574249/files/138_atlantic_spatial_forest_vegetation_core240_pct_buffer0250.tif?download=1	https://zenodo.org/records/14574249/files/138_atlantic_spatial_forest_vegetation_core240_pct_buffer0250.tfw?download=1	https://doi.org/10.5281/zenodo.14574249
139	atlantic_spatial_forest_vegetation_core240_pct_buffer0500	landscape	core_percentage	forest vegetation core 240 m cover percentage using 500 m buffer	0 to 100	percentage	proportion	forest_vegetation	240	NA	500	30	139_atlantic_spatial_forest_vegetation_core240_pct_buffer0500	0.111	ATLANTIC SPATIAL - Core 120|240m Forest	https://zenodo.org/records/14574249/files/139_atlantic_spatial_forest_vegetation_core240_pct_buffer0500.tif?download=1	https://zenodo.org/records/14574249/files/139_atlantic_spatial_forest_vegetation_core240_pct_buffer0500.tfw?download=1	https://doi.org/10.5281/zenodo.14574249
140	atlantic_spatial_forest_vegetation_core240_pct_buffer0750	landscape	core_percentage	forest vegetation core 240 m cover percentage using 750 m buffer	0 to 100	percentage	proportion	forest_vegetation	240	NA	750	30	140_atlantic_spatial_forest_vegetation_core240_pct_buffer0750	0.113	ATLANTIC SPATIAL - Core 120|240m Forest	https://zenodo.org/records/14574249/files/140_atlantic_spatial_forest_vegetation_core240_pct_buffer0750.tif?download=1	https://zenodo.org/records/14574249/files/140_atlantic_spatial_forest_vegetation_core240_pct_buffer0750.tfw?download=1	https://doi.org/10.5281/zenodo.14574249
141	atlantic_spatial_forest_vegetation_core240_pct_buffer1000	landscape	core_percentage	forest vegetation core 240 m cover percentage using 1000 m buffer	0 to 100	percentage	proportion	forest_vegetation	240	NA	1000	30	141_atlantic_spatial_forest_vegetation_core240_pct_buffer1000	0.112	ATLANTIC SPATIAL - Core 120|240m Forest	https://zenodo.org/records/14574249/files/141_atlantic_spatial_forest_vegetation_core240_pct_buffer1000.tif?download=1	https://zenodo.org/records/14574249/files/141_atlantic_spatial_forest_vegetation_core240_pct_buffer1000.tfw?download=1	https://doi.org/10.5281/zenodo.14574249
142	atlantic_spatial_forest_vegetation_core240_pct_buffer1500	landscape	core_percentage	forest vegetation core 240 m cover percentage using 1500 m buffer	0 to 100	percentage	proportion	forest_vegetation	240	NA	1500	30	142_atlantic_spatial_forest_vegetation_core240_pct_buffer1500	0.104	ATLANTIC SPATIAL - Core 120|240m Forest	https://zenodo.org/records/14574249/files/142_atlantic_spatial_forest_vegetation_core240_pct_buffer1500.tif?download=1	https://zenodo.org/records/14574249/files/142_atlantic_spatial_forest_vegetation_core240_pct_buffer1500.tfw?download=1	https://doi.org/10.5281/zenodo.14574249
143	atlantic_spatial_forest_vegetation_core240_pct_buffer2000	landscape	core_percentage	forest vegetation core 240 m cover percentage using 2000 m buffer	0 to 100	percentage	proportion	forest_vegetation	240	NA	2000	30	143_atlantic_spatial_forest_vegetation_core240_pct_buffer2000	0.096	ATLANTIC SPATIAL - Core 120|240m Forest	https://zenodo.org/records/14574249/files/143_atlantic_spatial_forest_vegetation_core240_pct_buffer2000.tif?download=1	https://zenodo.org/records/14574249/files/143_atlantic_spatial_forest_vegetation_core240_pct_buffer2000.tfw?download=1	https://doi.org/10.5281/zenodo.14574249
144	atlantic_spatial_forest_vegetation_core240_pct_buffer2500	landscape	core_percentage	forest vegetation core 240 m cover percentage using 2500 m buffer	0 to 100	percentage	proportion	forest_vegetation	240	NA	2500	30	144_atlantic_spatial_forest_vegetation_core240_pct_buffer2500	0.089	ATLANTIC SPATIAL - Core 120|240m Forest	https://zenodo.org/records/14574249/files/144_atlantic_spatial_forest_vegetation_core240_pct_buffer2500.tif?download=1	https://zenodo.org/records/14574249/files/144_atlantic_spatial_forest_vegetation_core240_pct_buffer2500.tfw?download=1	https://doi.org/10.5281/zenodo.14574249
145	atlantic_spatial_forest_vegetation_edge030	landscape	edge_binary	forest vegetation edge 30 m	0 and 1	non-edge (0); edge (1)	binary	forest_vegetation	30	NA	NA	30	145_atlantic_spatial_forest_vegetation_edge030	0.133	ATLANTIC SPATIAL - Edge 30|60|90m Forest	https://zenodo.org/records/14529566/files/145_atlantic_spatial_forest_vegetation_edge030.tif?download=1	https://zenodo.org/records/14529566/files/145_atlantic_spatial_forest_vegetation_edge030.tfw?download=1	https://doi.org/10.5281/zenodo.14529566
146	atlantic_spatial_forest_vegetation_edge030_id	landscape	edge_id	forest vegetation edge area original 30 m	1 to infinity	identification	categorical	forest_vegetation	30	NA	NA	30	146_atlantic_spatial_forest_vegetation_edge030_id	0.32	ATLANTIC SPATIAL - Edge 30|60|90m Forest	https://zenodo.org/records/14529566/files/146_atlantic_spatial_forest_vegetation_edge030_id.tif?download=1	https://zenodo.org/records/14529566/files/146_atlantic_spatial_forest_vegetation_edge030_id.tfw?download=1	https://doi.org/10.5281/zenodo.14529566
147	atlantic_spatial_forest_vegetation_edge030_area	landscape	edge_area	forest vegetation edge area 30 m	0.09 to infinity	area	hectares	forest_vegetation	30	NA	NA	30	147_atlantic_spatial_forest_vegetation_edge030_area	0.435	ATLANTIC SPATIAL - Edge 30|60|90m Forest	https://zenodo.org/records/14529566/files/147_atlantic_spatial_forest_vegetation_edge030_area.tif?download=1	https://zenodo.org/records/14529566/files/147_atlantic_spatial_forest_vegetation_edge030_area.tfw?download=1	https://doi.org/10.5281/zenodo.14529566
148	atlantic_spatial_forest_vegetation_edge030_area_original	landscape	edge_area_original	forest vegetation edge area original 30 m	0.09 to infinity	area	hectares	forest_vegetation	30	NA	NA	30	148_atlantic_spatial_forest_vegetation_edge030_area_original	0.392	ATLANTIC SPATIAL - Edge 30|60|90m Forest	https://zenodo.org/records/14529566/files/148_atlantic_spatial_forest_vegetation_edge030_area_original.tif?download=1	https://zenodo.org/records/14529566/files/148_atlantic_spatial_forest_vegetation_edge030_area_original.tfw?download=1	https://doi.org/10.5281/zenodo.14529566
149	atlantic_spatial_forest_vegetation_edge030_pct_buffer0050	landscape	edge_percentage	forest vegetation edge 30 m cover percentage using 50 m buffer	0 to 100	percentage	proportion	forest_vegetation	30	NA	50	30	149_atlantic_spatial_forest_vegetation_edge030_pct_buffer0050	0.305	ATLANTIC SPATIAL - Edge 30|60|90m Forest	https://zenodo.org/records/14529566/files/149_atlantic_spatial_forest_vegetation_edge030_pct_buffer0050.tif?download=1	https://zenodo.org/records/14529566/files/149_atlantic_spatial_forest_vegetation_edge030_pct_buffer0050.tfw?download=1	https://doi.org/10.5281/zenodo.14529566
150	atlantic_spatial_forest_vegetation_edge030_pct_buffer0100	landscape	edge_percentage	forest vegetation edge 30 m cover percentage using 100 m buffer	0 to 100	percentage	proportion	forest_vegetation	30	NA	100	30	150_atlantic_spatial_forest_vegetation_edge030_pct_buffer0100	0.411	ATLANTIC SPATIAL - Edge 30|60|90m Forest	https://zenodo.org/records/14529566/files/150_atlantic_spatial_forest_vegetation_edge030_pct_buffer0100.tif?download=1	https://zenodo.org/records/14529566/files/150_atlantic_spatial_forest_vegetation_edge030_pct_buffer0100.tfw?download=1	https://doi.org/10.5281/zenodo.14529566
151	atlantic_spatial_forest_vegetation_edge030_pct_buffer0150	landscape	edge_percentage	forest vegetation edge 30 m cover percentage using 150 m buffer	0 to 100	percentage	proportion	forest_vegetation	30	NA	150	30	151_atlantic_spatial_forest_vegetation_edge030_pct_buffer0150	0.574	ATLANTIC SPATIAL - Edge 30|60|90m Forest	https://zenodo.org/records/14529566/files/151_atlantic_spatial_forest_vegetation_edge030_pct_buffer0150.tif?download=1	https://zenodo.org/records/14529566/files/151_atlantic_spatial_forest_vegetation_edge030_pct_buffer0150.tfw?download=1	https://doi.org/10.5281/zenodo.14529566
152	atlantic_spatial_forest_vegetation_edge030_pct_buffer0200	landscape	edge_percentage	forest vegetation edge 30 m cover percentage using 200 m buffer	0 to 100	percentage	proportion	forest_vegetation	30	NA	200	30	152_atlantic_spatial_forest_vegetation_edge030_pct_buffer0200	0.584	ATLANTIC SPATIAL - Edge 30|60|90m Forest	https://zenodo.org/records/14529566/files/152_atlantic_spatial_forest_vegetation_edge030_pct_buffer0200.tif?download=1	https://zenodo.org/records/14529566/files/152_atlantic_spatial_forest_vegetation_edge030_pct_buffer0200.tfw?download=1	https://doi.org/10.5281/zenodo.14529566
153	atlantic_spatial_forest_vegetation_edge030_pct_buffer0250	landscape	edge_percentage	forest vegetation edge 30 m cover percentage using 250 m buffer	0 to 100	percentage	proportion	forest_vegetation	30	NA	250	30	153_atlantic_spatial_forest_vegetation_edge030_pct_buffer0250	0.577	ATLANTIC SPATIAL - Edge 30|60|90m Forest	https://zenodo.org/records/14529566/files/153_atlantic_spatial_forest_vegetation_edge030_pct_buffer0250.tif?download=1	https://zenodo.org/records/14529566/files/153_atlantic_spatial_forest_vegetation_edge030_pct_buffer0250.tfw?download=1	https://doi.org/10.5281/zenodo.14529566
154	atlantic_spatial_forest_vegetation_edge030_pct_buffer0500	landscape	edge_percentage	forest vegetation edge 30 m cover percentage using 500 m buffer	0 to 100	percentage	proportion	forest_vegetation	30	NA	500	30	154_atlantic_spatial_forest_vegetation_edge030_pct_buffer0500	0.421	ATLANTIC SPATIAL - Edge 30|60|90m Forest	https://zenodo.org/records/14529566/files/154_atlantic_spatial_forest_vegetation_edge030_pct_buffer0500.tif?download=1	https://zenodo.org/records/14529566/files/154_atlantic_spatial_forest_vegetation_edge030_pct_buffer0500.tfw?download=1	https://doi.org/10.5281/zenodo.14529566
155	atlantic_spatial_forest_vegetation_edge030_pct_buffer0750	landscape	edge_percentage	forest vegetation edge 30 m cover percentage using 750 m buffer	0 to 100	percentage	proportion	forest_vegetation	30	NA	750	30	155_atlantic_spatial_forest_vegetation_edge030_pct_buffer0750	0.33	ATLANTIC SPATIAL - Edge 30|60|90m Forest	https://zenodo.org/records/14529566/files/155_atlantic_spatial_forest_vegetation_edge030_pct_buffer0750.tif?download=1	https://zenodo.org/records/14529566/files/155_atlantic_spatial_forest_vegetation_edge030_pct_buffer0750.tfw?download=1	https://doi.org/10.5281/zenodo.14529566
156	atlantic_spatial_forest_vegetation_edge030_pct_buffer1000	landscape	edge_percentage	forest vegetation edge 30 m cover percentage using 1000 m buffer	0 to 100	percentage	proportion	forest_vegetation	30	NA	1000	30	156_atlantic_spatial_forest_vegetation_edge030_pct_buffer1000	0.269	ATLANTIC SPATIAL - Edge 30|60|90m Forest	https://zenodo.org/records/14529566/files/156_atlantic_spatial_forest_vegetation_edge030_pct_buffer1000.tif?download=1	https://zenodo.org/records/14529566/files/156_atlantic_spatial_forest_vegetation_edge030_pct_buffer1000.tfw?download=1	https://doi.org/10.5281/zenodo.14529566
157	atlantic_spatial_forest_vegetation_edge030_pct_buffer1500	landscape	edge_percentage	forest vegetation edge 30 m cover percentage using 1500 m buffer	0 to 100	percentage	proportion	forest_vegetation	30	NA	1500	30	157_atlantic_spatial_forest_vegetation_edge030_pct_buffer1500	0.19	ATLANTIC SPATIAL - Edge 30|60|90m Forest	https://zenodo.org/records/14529566/files/157_atlantic_spatial_forest_vegetation_edge030_pct_buffer1500.tif?download=1	https://zenodo.org/records/14529566/files/157_atlantic_spatial_forest_vegetation_edge030_pct_buffer1500.tfw?download=1	https://doi.org/10.5281/zenodo.14529566
158	atlantic_spatial_forest_vegetation_edge030_pct_buffer2000	landscape	edge_percentage	forest vegetation edge 30 m cover percentage using 2000 m buffer	0 to 100	percentage	proportion	forest_vegetation	30	NA	2000	30	158_atlantic_spatial_forest_vegetation_edge030_pct_buffer2000	0.148	ATLANTIC SPATIAL - Edge 30|60|90m Forest	https://zenodo.org/records/14529566/files/158_atlantic_spatial_forest_vegetation_edge030_pct_buffer2000.tif?download=1	https://zenodo.org/records/14529566/files/158_atlantic_spatial_forest_vegetation_edge030_pct_buffer2000.tfw?download=1	https://doi.org/10.5281/zenodo.14529566
159	atlantic_spatial_forest_vegetation_edge030_pct_buffer2500	landscape	edge_percentage	forest vegetation edge 30 m cover percentage using 2500 m buffer	0 to 100	percentage	proportion	forest_vegetation	30	NA	2500	30	159_atlantic_spatial_forest_vegetation_edge030_pct_buffer2500	0.124	ATLANTIC SPATIAL - Edge 30|60|90m Forest	https://zenodo.org/records/14529566/files/159_atlantic_spatial_forest_vegetation_edge030_pct_buffer2500.tif?download=1	https://zenodo.org/records/14529566/files/159_atlantic_spatial_forest_vegetation_edge030_pct_buffer2500.tfw?download=1	https://doi.org/10.5281/zenodo.14529566
160	atlantic_spatial_forest_vegetation_edge060	landscape	edge_binary	forest vegetation edge 60 m	0 and 1	non-edge (0); edge (1)	binary	forest_vegetation	60	NA	NA	30	160_atlantic_spatial_forest_vegetation_edge060	0.128	ATLANTIC SPATIAL - Edge 30|60|90m Forest	https://zenodo.org/records/14529566/files/160_atlantic_spatial_forest_vegetation_edge060.tif?download=1	https://zenodo.org/records/14529566/files/160_atlantic_spatial_forest_vegetation_edge060.tfw?download=1	https://doi.org/10.5281/zenodo.14529566
161	atlantic_spatial_forest_vegetation_edge060_id	landscape	edge_id	forest vegetation edge area original 60 m	1 to infinity	identification	categorical	forest_vegetation	60	NA	NA	30	161_atlantic_spatial_forest_vegetation_edge060_id	0.303	ATLANTIC SPATIAL - Edge 30|60|90m Forest	https://zenodo.org/records/14529566/files/161_atlantic_spatial_forest_vegetation_edge060_id.tif?download=1	https://zenodo.org/records/14529566/files/161_atlantic_spatial_forest_vegetation_edge060_id.tfw?download=1	https://doi.org/10.5281/zenodo.14529566
162	atlantic_spatial_forest_vegetation_edge060_area	landscape	edge_area	forest vegetation edge area 60 m	0.09 to infinity	area	hectares	forest_vegetation	60	NA	NA	30	162_atlantic_spatial_forest_vegetation_edge060_area	0.427	ATLANTIC SPATIAL - Edge 30|60|90m Forest	https://zenodo.org/records/14529566/files/162_atlantic_spatial_forest_vegetation_edge060_area.tif?download=1	https://zenodo.org/records/14529566/files/162_atlantic_spatial_forest_vegetation_edge060_area.tfw?download=1	https://doi.org/10.5281/zenodo.14529566
163	atlantic_spatial_forest_vegetation_edge060_area_original	landscape	edge_area_original	forest vegetation edge area original 60 m	0.09 to infinity	area	hectares	forest_vegetation	60	NA	NA	30	163_atlantic_spatial_forest_vegetation_edge060_area_original	0.397	ATLANTIC SPATIAL - Edge 30|60|90m Forest	https://zenodo.org/records/14529566/files/163_atlantic_spatial_forest_vegetation_edge060_area_original.tif?download=1	https://zenodo.org/records/14529566/files/163_atlantic_spatial_forest_vegetation_edge060_area_original.tfw?download=1	https://doi.org/10.5281/zenodo.14529566
164	atlantic_spatial_forest_vegetation_edge060_pct_buffer0050	landscape	edge_percentage	forest vegetation edge 60 m cover percentage using 50 m buffer	0 to 100	percentage	proportion	forest_vegetation	60	NA	50	30	164_atlantic_spatial_forest_vegetation_edge060_pct_buffer0050	0.336	ATLANTIC SPATIAL - Edge 30|60|90m Forest	https://zenodo.org/records/14529566/files/164_atlantic_spatial_forest_vegetation_edge060_pct_buffer0050.tif?download=1	https://zenodo.org/records/14529566/files/164_atlantic_spatial_forest_vegetation_edge060_pct_buffer0050.tfw?download=1	https://doi.org/10.5281/zenodo.14529566
165	atlantic_spatial_forest_vegetation_edge060_pct_buffer0100	landscape	edge_percentage	forest vegetation edge 60 m cover percentage using 100 m buffer	0 to 100	percentage	proportion	forest_vegetation	60	NA	100	30	165_atlantic_spatial_forest_vegetation_edge060_pct_buffer0100	0.446	ATLANTIC SPATIAL - Edge 30|60|90m Forest	https://zenodo.org/records/14529566/files/165_atlantic_spatial_forest_vegetation_edge060_pct_buffer0100.tif?download=1	https://zenodo.org/records/14529566/files/165_atlantic_spatial_forest_vegetation_edge060_pct_buffer0100.tfw?download=1	https://doi.org/10.5281/zenodo.14529566
166	atlantic_spatial_forest_vegetation_edge060_pct_buffer0150	landscape	edge_percentage	forest vegetation edge 60 m cover percentage using 150 m buffer	0 to 100	percentage	proportion	forest_vegetation	60	NA	150	30	166_atlantic_spatial_forest_vegetation_edge060_pct_buffer0150	0.636	ATLANTIC SPATIAL - Edge 30|60|90m Forest	https://zenodo.org/records/14529566/files/166_atlantic_spatial_forest_vegetation_edge060_pct_buffer0150.tif?download=1	https://zenodo.org/records/14529566/files/166_atlantic_spatial_forest_vegetation_edge060_pct_buffer0150.tfw?download=1	https://doi.org/10.5281/zenodo.14529566
167	atlantic_spatial_forest_vegetation_edge060_pct_buffer0200	landscape	edge_percentage	forest vegetation edge 60 m cover percentage using 200 m buffer	0 to 100	percentage	proportion	forest_vegetation	60	NA	200	30	167_atlantic_spatial_forest_vegetation_edge060_pct_buffer0200	0.655	ATLANTIC SPATIAL - Edge 30|60|90m Forest	https://zenodo.org/records/14529566/files/167_atlantic_spatial_forest_vegetation_edge060_pct_buffer0200.tif?download=1	https://zenodo.org/records/14529566/files/167_atlantic_spatial_forest_vegetation_edge060_pct_buffer0200.tfw?download=1	https://doi.org/10.5281/zenodo.14529566
168	atlantic_spatial_forest_vegetation_edge060_pct_buffer0250	landscape	edge_percentage	forest vegetation edge 60 m cover percentage using 250 m buffer	0 to 100	percentage	proportion	forest_vegetation	60	NA	250	30	168_atlantic_spatial_forest_vegetation_edge060_pct_buffer0250	0.652	ATLANTIC SPATIAL - Edge 30|60|90m Forest	https://zenodo.org/records/14529566/files/168_atlantic_spatial_forest_vegetation_edge060_pct_buffer0250.tif?download=1	https://zenodo.org/records/14529566/files/168_atlantic_spatial_forest_vegetation_edge060_pct_buffer0250.tfw?download=1	https://doi.org/10.5281/zenodo.14529566
169	atlantic_spatial_forest_vegetation_edge060_pct_buffer0500	landscape	edge_percentage	forest vegetation edge 60 m cover percentage using 500 m buffer	0 to 100	percentage	proportion	forest_vegetation	60	NA	500	30	169_atlantic_spatial_forest_vegetation_edge060_pct_buffer0500	0.498	ATLANTIC SPATIAL - Edge 30|60|90m Forest	https://zenodo.org/records/14529566/files/169_atlantic_spatial_forest_vegetation_edge060_pct_buffer0500.tif?download=1	https://zenodo.org/records/14529566/files/169_atlantic_spatial_forest_vegetation_edge060_pct_buffer0500.tfw?download=1	https://doi.org/10.5281/zenodo.14529566
170	atlantic_spatial_forest_vegetation_edge060_pct_buffer0750	landscape	edge_percentage	forest vegetation edge 60 m cover percentage using 750 m buffer	0 to 100	percentage	proportion	forest_vegetation	60	NA	750	30	170_atlantic_spatial_forest_vegetation_edge060_pct_buffer0750	0.41	ATLANTIC SPATIAL - Edge 30|60|90m Forest	https://zenodo.org/records/14529566/files/170_atlantic_spatial_forest_vegetation_edge060_pct_buffer0750.tif?download=1	https://zenodo.org/records/14529566/files/170_atlantic_spatial_forest_vegetation_edge060_pct_buffer0750.tfw?download=1	https://doi.org/10.5281/zenodo.14529566
171	atlantic_spatial_forest_vegetation_edge060_pct_buffer1000	landscape	edge_percentage	forest vegetation edge 60 m cover percentage using 1000 m buffer	0 to 100	percentage	proportion	forest_vegetation	60	NA	1000	30	171_atlantic_spatial_forest_vegetation_edge060_pct_buffer1000	0.345	ATLANTIC SPATIAL - Edge 30|60|90m Forest	https://zenodo.org/records/14529566/files/171_atlantic_spatial_forest_vegetation_edge060_pct_buffer1000.tif?download=1	https://zenodo.org/records/14529566/files/171_atlantic_spatial_forest_vegetation_edge060_pct_buffer1000.tfw?download=1	https://doi.org/10.5281/zenodo.14529566
172	atlantic_spatial_forest_vegetation_edge060_pct_buffer1500	landscape	edge_percentage	forest vegetation edge 60 m cover percentage using 1500 m buffer	0 to 100	percentage	proportion	forest_vegetation	60	NA	1500	30	172_atlantic_spatial_forest_vegetation_edge060_pct_buffer1500	0.253	ATLANTIC SPATIAL - Edge 30|60|90m Forest	https://zenodo.org/records/14529566/files/172_atlantic_spatial_forest_vegetation_edge060_pct_buffer1500.tif?download=1	https://zenodo.org/records/14529566/files/172_atlantic_spatial_forest_vegetation_edge060_pct_buffer1500.tfw?download=1	https://doi.org/10.5281/zenodo.14529566
173	atlantic_spatial_forest_vegetation_edge060_pct_buffer2000	landscape	edge_percentage	forest vegetation edge 60 m cover percentage using 2000 m buffer	0 to 100	percentage	proportion	forest_vegetation	60	NA	2000	30	173_atlantic_spatial_forest_vegetation_edge060_pct_buffer2000	0.198	ATLANTIC SPATIAL - Edge 30|60|90m Forest	https://zenodo.org/records/14529566/files/173_atlantic_spatial_forest_vegetation_edge060_pct_buffer2000.tif?download=1	https://zenodo.org/records/14529566/files/173_atlantic_spatial_forest_vegetation_edge060_pct_buffer2000.tfw?download=1	https://doi.org/10.5281/zenodo.14529566
174	atlantic_spatial_forest_vegetation_edge060_pct_buffer2500	landscape	edge_percentage	forest vegetation edge 60 m cover percentage using 2500 m buffer	0 to 100	percentage	proportion	forest_vegetation	60	NA	2500	30	174_atlantic_spatial_forest_vegetation_edge060_pct_buffer2500	0.165	ATLANTIC SPATIAL - Edge 30|60|90m Forest	https://zenodo.org/records/14529566/files/174_atlantic_spatial_forest_vegetation_edge060_pct_buffer2500.tif?download=1	https://zenodo.org/records/14529566/files/174_atlantic_spatial_forest_vegetation_edge060_pct_buffer2500.tfw?download=1	https://doi.org/10.5281/zenodo.14529566
175	atlantic_spatial_forest_vegetation_edge090	landscape	edge_binary	forest vegetation edge 90 m	0 and 1	non-edge (0); edge (1)	binary	forest_vegetation	90	NA	NA	30	175_atlantic_spatial_forest_vegetation_edge090	0.125	ATLANTIC SPATIAL - Edge 30|60|90m Forest	https://zenodo.org/records/14529566/files/175_atlantic_spatial_forest_vegetation_edge090.tif?download=1	https://zenodo.org/records/14529566/files/175_atlantic_spatial_forest_vegetation_edge090.tfw?download=1	https://doi.org/10.5281/zenodo.14529566
176	atlantic_spatial_forest_vegetation_edge090_id	landscape	edge_id	forest vegetation edge area original 90 m	1 to infinity	identification	categorical	forest_vegetation	90	NA	NA	30	176_atlantic_spatial_forest_vegetation_edge090_id	0.291	ATLANTIC SPATIAL - Edge 30|60|90m Forest	https://zenodo.org/records/14529566/files/176_atlantic_spatial_forest_vegetation_edge090_id.tif?download=1	https://zenodo.org/records/14529566/files/176_atlantic_spatial_forest_vegetation_edge090_id.tfw?download=1	https://doi.org/10.5281/zenodo.14529566
177	atlantic_spatial_forest_vegetation_edge090_area	landscape	edge_area	forest vegetation edge area 90 m	0.09 to infinity	area	hectares	forest_vegetation	90	NA	NA	30	177_atlantic_spatial_forest_vegetation_edge090_area	0.418	ATLANTIC SPATIAL - Edge 30|60|90m Forest	https://zenodo.org/records/14529566/files/177_atlantic_spatial_forest_vegetation_edge090_area.tif?download=1	https://zenodo.org/records/14529566/files/177_atlantic_spatial_forest_vegetation_edge090_area.tfw?download=1	https://doi.org/10.5281/zenodo.14529566
178	atlantic_spatial_forest_vegetation_edge090_area_original	landscape	edge_area_original	forest vegetation edge area original 90 m	0.09 to infinity	area	hectares	forest_vegetation	90	NA	NA	30	178_atlantic_spatial_forest_vegetation_edge090_area_original	0.397	ATLANTIC SPATIAL - Edge 30|60|90m Forest	https://zenodo.org/records/14529566/files/178_atlantic_spatial_forest_vegetation_edge090_area_original.tif?download=1	https://zenodo.org/records/14529566/files/178_atlantic_spatial_forest_vegetation_edge090_area_original.tfw?download=1	https://doi.org/10.5281/zenodo.14529566
179	atlantic_spatial_forest_vegetation_edge090_pct_buffer0050	landscape	edge_percentage	forest vegetation edge 90 m cover percentage using 50 m buffer	0 to 100	percentage	proportion	forest_vegetation	90	NA	50	30	179_atlantic_spatial_forest_vegetation_edge090_pct_buffer0050	0.341	ATLANTIC SPATIAL - Edge 30|60|90m Forest	https://zenodo.org/records/14529566/files/179_atlantic_spatial_forest_vegetation_edge090_pct_buffer0050.tif?download=1	https://zenodo.org/records/14529566/files/179_atlantic_spatial_forest_vegetation_edge090_pct_buffer0050.tfw?download=1	https://doi.org/10.5281/zenodo.14529566
180	atlantic_spatial_forest_vegetation_edge090_pct_buffer0100	landscape	edge_percentage	forest vegetation edge 90 m cover percentage using 100 m buffer	0 to 100	percentage	proportion	forest_vegetation	90	NA	100	30	180_atlantic_spatial_forest_vegetation_edge090_pct_buffer0100	0.459	ATLANTIC SPATIAL - Edge 30|60|90m Forest	https://zenodo.org/records/14529566/files/180_atlantic_spatial_forest_vegetation_edge090_pct_buffer0100.tif?download=1	https://zenodo.org/records/14529566/files/180_atlantic_spatial_forest_vegetation_edge090_pct_buffer0100.tfw?download=1	https://doi.org/10.5281/zenodo.14529566
181	atlantic_spatial_forest_vegetation_edge090_pct_buffer0150	landscape	edge_percentage	forest vegetation edge 90 m cover percentage using 150 m buffer	0 to 100	percentage	proportion	forest_vegetation	90	NA	150	30	181_atlantic_spatial_forest_vegetation_edge090_pct_buffer0150	0.663	ATLANTIC SPATIAL - Edge 30|60|90m Forest	https://zenodo.org/records/14529566/files/181_atlantic_spatial_forest_vegetation_edge090_pct_buffer0150.tif?download=1	https://zenodo.org/records/14529566/files/181_atlantic_spatial_forest_vegetation_edge090_pct_buffer0150.tfw?download=1	https://doi.org/10.5281/zenodo.14529566
182	atlantic_spatial_forest_vegetation_edge090_pct_buffer0200	landscape	edge_percentage	forest vegetation edge 90 m cover percentage using 200 m buffer	0 to 100	percentage	proportion	forest_vegetation	90	NA	200	30	182_atlantic_spatial_forest_vegetation_edge090_pct_buffer0200	0.687	ATLANTIC SPATIAL - Edge 30|60|90m Forest	https://zenodo.org/records/14529566/files/182_atlantic_spatial_forest_vegetation_edge090_pct_buffer0200.tif?download=1	https://zenodo.org/records/14529566/files/182_atlantic_spatial_forest_vegetation_edge090_pct_buffer0200.tfw?download=1	https://doi.org/10.5281/zenodo.14529566
183	atlantic_spatial_forest_vegetation_edge090_pct_buffer0250	landscape	edge_percentage	forest vegetation edge 90 m cover percentage using 250 m buffer	0 to 100	percentage	proportion	forest_vegetation	90	NA	250	30	183_atlantic_spatial_forest_vegetation_edge090_pct_buffer0250	0.684	ATLANTIC SPATIAL - Edge 30|60|90m Forest	https://zenodo.org/records/14529566/files/183_atlantic_spatial_forest_vegetation_edge090_pct_buffer0250.tif?download=1	https://zenodo.org/records/14529566/files/183_atlantic_spatial_forest_vegetation_edge090_pct_buffer0250.tfw?download=1	https://doi.org/10.5281/zenodo.14529566
184	atlantic_spatial_forest_vegetation_edge090_pct_buffer0500	landscape	edge_percentage	forest vegetation edge 90 m cover percentage using 500 m buffer	0 to 100	percentage	proportion	forest_vegetation	90	NA	500	30	184_atlantic_spatial_forest_vegetation_edge090_pct_buffer0500	0.53	ATLANTIC SPATIAL - Edge 30|60|90m Forest	https://zenodo.org/records/14529566/files/184_atlantic_spatial_forest_vegetation_edge090_pct_buffer0500.tif?download=1	https://zenodo.org/records/14529566/files/184_atlantic_spatial_forest_vegetation_edge090_pct_buffer0500.tfw?download=1	https://doi.org/10.5281/zenodo.14529566
185	atlantic_spatial_forest_vegetation_edge090_pct_buffer0750	landscape	edge_percentage	forest vegetation edge 90 m cover percentage using 750 m buffer	0 to 100	percentage	proportion	forest_vegetation	90	NA	750	30	185_atlantic_spatial_forest_vegetation_edge090_pct_buffer0750	0.442	ATLANTIC SPATIAL - Edge 30|60|90m Forest	https://zenodo.org/records/14529566/files/185_atlantic_spatial_forest_vegetation_edge090_pct_buffer0750.tif?download=1	https://zenodo.org/records/14529566/files/185_atlantic_spatial_forest_vegetation_edge090_pct_buffer0750.tfw?download=1	https://doi.org/10.5281/zenodo.14529566
186	atlantic_spatial_forest_vegetation_edge090_pct_buffer1000	landscape	edge_percentage	forest vegetation edge 90 m cover percentage using 1000 m buffer	0 to 100	percentage	proportion	forest_vegetation	90	NA	1000	30	186_atlantic_spatial_forest_vegetation_edge090_pct_buffer1000	0.38	ATLANTIC SPATIAL - Edge 30|60|90m Forest	https://zenodo.org/records/14529566/files/186_atlantic_spatial_forest_vegetation_edge090_pct_buffer1000.tif?download=1	https://zenodo.org/records/14529566/files/186_atlantic_spatial_forest_vegetation_edge090_pct_buffer1000.tfw?download=1	https://doi.org/10.5281/zenodo.14529566
187	atlantic_spatial_forest_vegetation_edge090_pct_buffer1500	landscape	edge_percentage	forest vegetation edge 90 m cover percentage using 1500 m buffer	0 to 100	percentage	proportion	forest_vegetation	90	NA	1500	30	187_atlantic_spatial_forest_vegetation_edge090_pct_buffer1500	0.286	ATLANTIC SPATIAL - Edge 30|60|90m Forest	https://zenodo.org/records/14529566/files/187_atlantic_spatial_forest_vegetation_edge090_pct_buffer1500.tif?download=1	https://zenodo.org/records/14529566/files/187_atlantic_spatial_forest_vegetation_edge090_pct_buffer1500.tfw?download=1	https://doi.org/10.5281/zenodo.14529566
188	atlantic_spatial_forest_vegetation_edge090_pct_buffer2000	landscape	edge_percentage	forest vegetation edge 90 m cover percentage using 2000 m buffer	0 to 100	percentage	proportion	forest_vegetation	90	NA	2000	30	188_atlantic_spatial_forest_vegetation_edge090_pct_buffer2000	0.226	ATLANTIC SPATIAL - Edge 30|60|90m Forest	https://zenodo.org/records/14529566/files/188_atlantic_spatial_forest_vegetation_edge090_pct_buffer2000.tif?download=1	https://zenodo.org/records/14529566/files/188_atlantic_spatial_forest_vegetation_edge090_pct_buffer2000.tfw?download=1	https://doi.org/10.5281/zenodo.14529566
189	atlantic_spatial_forest_vegetation_edge090_pct_buffer2500	landscape	edge_percentage	forest vegetation edge 90 m cover percentage using 2500 m buffer	0 to 100	percentage	proportion	forest_vegetation	90	NA	2500	30	189_atlantic_spatial_forest_vegetation_edge090_pct_buffer2500	0.189	ATLANTIC SPATIAL - Edge 30|60|90m Forest	https://zenodo.org/records/14529566/files/189_atlantic_spatial_forest_vegetation_edge090_pct_buffer2500.tif?download=1	https://zenodo.org/records/14529566/files/189_atlantic_spatial_forest_vegetation_edge090_pct_buffer2500.tfw?download=1	https://doi.org/10.5281/zenodo.14529566
190	atlantic_spatial_forest_vegetation_edge120	landscape	edge_binary	forest vegetation edge 120 m	0 and 1	non-edge (0); edge (1)	binary	forest_vegetation	120	NA	NA	30	190_atlantic_spatial_forest_vegetation_edge120	0.122	ATLANTIC SPATIAL - Edge 120|240m Forest	https://zenodo.org/records/14577603/files/190_atlantic_spatial_forest_vegetation_edge120.tif?download=1	https://zenodo.org/records/14577603/files/190_atlantic_spatial_forest_vegetation_edge120.tfw?download=1	https://doi.org/10.5281/zenodo.14577603
191	atlantic_spatial_forest_vegetation_edge120_id	landscape	edge_id	forest vegetation edge area original 120 m	1 to infinity	identification	categorical	forest_vegetation	120	NA	NA	30	191_atlantic_spatial_forest_vegetation_edge120_id	0.286	ATLANTIC SPATIAL - Edge 120|240m Forest	https://zenodo.org/records/14577603/files/191_atlantic_spatial_forest_vegetation_edge120_id.tif?download=1	https://zenodo.org/records/14577603/files/191_atlantic_spatial_forest_vegetation_edge120_id.tfw?download=1	https://doi.org/10.5281/zenodo.14577603
192	atlantic_spatial_forest_vegetation_edge120_area	landscape	edge_area	forest vegetation edge area 120 m	0.09 to infinity	area	hectares	forest_vegetation	120	NA	NA	30	192_atlantic_spatial_forest_vegetation_edge120_area	0.412	ATLANTIC SPATIAL - Edge 120|240m Forest	https://zenodo.org/records/14577603/files/192_atlantic_spatial_forest_vegetation_edge120_area.tif?download=1	https://zenodo.org/records/14577603/files/192_atlantic_spatial_forest_vegetation_edge120_area.tfw?download=1	https://doi.org/10.5281/zenodo.14577603
193	atlantic_spatial_forest_vegetation_edge120_area_original	landscape	edge_area_original	forest vegetation edge area original 120 m	0.09 to infinity	area	hectares	forest_vegetation	120	NA	NA	30	193_atlantic_spatial_forest_vegetation_edge120_area_original	0.398	ATLANTIC SPATIAL - Edge 120|240m Forest	https://zenodo.org/records/14577603/files/193_atlantic_spatial_forest_vegetation_edge120_area_original.tif?download=1	https://zenodo.org/records/14577603/files/193_atlantic_spatial_forest_vegetation_edge120_area_original.tfw?download=1	https://doi.org/10.5281/zenodo.14577603
194	atlantic_spatial_forest_vegetation_edge120_pct_buffer0050	landscape	edge_percentage	forest vegetation edge 120 m cover percentage using 50 m buffer	0 to 100	percentage	proportion	forest_vegetation	120	NA	50	30	194_atlantic_spatial_forest_vegetation_edge120_pct_buffer0050	0.336	ATLANTIC SPATIAL - Edge 120|240m Forest	https://zenodo.org/records/14577603/files/194_atlantic_spatial_forest_vegetation_edge120_pct_buffer0050.tif?download=1	https://zenodo.org/records/14577603/files/194_atlantic_spatial_forest_vegetation_edge120_pct_buffer0050.tfw?download=1	https://doi.org/10.5281/zenodo.14577603
195	atlantic_spatial_forest_vegetation_edge120_pct_buffer0100	landscape	edge_percentage	forest vegetation edge 120 m cover percentage using 100 m buffer	0 to 100	percentage	proportion	forest_vegetation	120	NA	100	30	195_atlantic_spatial_forest_vegetation_edge120_pct_buffer0100	0.462	ATLANTIC SPATIAL - Edge 120|240m Forest	https://zenodo.org/records/14577603/files/195_atlantic_spatial_forest_vegetation_edge120_pct_buffer0100.tif?download=1	https://zenodo.org/records/14577603/files/195_atlantic_spatial_forest_vegetation_edge120_pct_buffer0100.tfw?download=1	https://doi.org/10.5281/zenodo.14577603
196	atlantic_spatial_forest_vegetation_edge120_pct_buffer0150	landscape	edge_percentage	forest vegetation edge 120 m cover percentage using 150 m buffer	0 to 100	percentage	proportion	forest_vegetation	120	NA	150	30	196_atlantic_spatial_forest_vegetation_edge120_pct_buffer0150	0.677	ATLANTIC SPATIAL - Edge 120|240m Forest	https://zenodo.org/records/14577603/files/196_atlantic_spatial_forest_vegetation_edge120_pct_buffer0150.tif?download=1	https://zenodo.org/records/14577603/files/196_atlantic_spatial_forest_vegetation_edge120_pct_buffer0150.tfw?download=1	https://doi.org/10.5281/zenodo.14577603
197	atlantic_spatial_forest_vegetation_edge120_pct_buffer0200	landscape	edge_percentage	forest vegetation edge 120 m cover percentage using 200 m buffer	0 to 100	percentage	proportion	forest_vegetation	120	NA	200	30	197_atlantic_spatial_forest_vegetation_edge120_pct_buffer0200	0.705	ATLANTIC SPATIAL - Edge 120|240m Forest	https://zenodo.org/records/14577603/files/197_atlantic_spatial_forest_vegetation_edge120_pct_buffer0200.tif?download=1	https://zenodo.org/records/14577603/files/197_atlantic_spatial_forest_vegetation_edge120_pct_buffer0200.tfw?download=1	https://doi.org/10.5281/zenodo.14577603
198	atlantic_spatial_forest_vegetation_edge120_pct_buffer0250	landscape	edge_percentage	forest vegetation edge 120 m cover percentage using 250 m buffer	0 to 100	percentage	proportion	forest_vegetation	120	NA	250	30	198_atlantic_spatial_forest_vegetation_edge120_pct_buffer0250	0.703	ATLANTIC SPATIAL - Edge 120|240m Forest	https://zenodo.org/records/14577603/files/198_atlantic_spatial_forest_vegetation_edge120_pct_buffer0250.tif?download=1	https://zenodo.org/records/14577603/files/198_atlantic_spatial_forest_vegetation_edge120_pct_buffer0250.tfw?download=1	https://doi.org/10.5281/zenodo.14577603
199	atlantic_spatial_forest_vegetation_edge120_pct_buffer0500	landscape	edge_percentage	forest vegetation edge 120 m cover percentage using 500 m buffer	0 to 100	percentage	proportion	forest_vegetation	120	NA	500	30	199_atlantic_spatial_forest_vegetation_edge120_pct_buffer0500	0.549	ATLANTIC SPATIAL - Edge 120|240m Forest	https://zenodo.org/records/14577603/files/199_atlantic_spatial_forest_vegetation_edge120_pct_buffer0500.tif?download=1	https://zenodo.org/records/14577603/files/199_atlantic_spatial_forest_vegetation_edge120_pct_buffer0500.tfw?download=1	https://doi.org/10.5281/zenodo.14577603
200	atlantic_spatial_forest_vegetation_edge120_pct_buffer0750	landscape	edge_percentage	forest vegetation edge 120 m cover percentage using 750 m buffer	0 to 100	percentage	proportion	forest_vegetation	120	NA	750	30	200_atlantic_spatial_forest_vegetation_edge120_pct_buffer0750	0.46	ATLANTIC SPATIAL - Edge 120|240m Forest	https://zenodo.org/records/14577603/files/200_atlantic_spatial_forest_vegetation_edge120_pct_buffer0750.tif?download=1	https://zenodo.org/records/14577603/files/200_atlantic_spatial_forest_vegetation_edge120_pct_buffer0750.tfw?download=1	https://doi.org/10.5281/zenodo.14577603
201	atlantic_spatial_forest_vegetation_edge120_pct_buffer1000	landscape	edge_percentage	forest vegetation edge 120 m cover percentage using 1000 m buffer	0 to 100	percentage	proportion	forest_vegetation	120	NA	1000	30	201_atlantic_spatial_forest_vegetation_edge120_pct_buffer1000	0.399	ATLANTIC SPATIAL - Edge 120|240m Forest	https://zenodo.org/records/14577603/files/201_atlantic_spatial_forest_vegetation_edge120_pct_buffer1000.tif?download=1	https://zenodo.org/records/14577603/files/201_atlantic_spatial_forest_vegetation_edge120_pct_buffer1000.tfw?download=1	https://doi.org/10.5281/zenodo.14577603
202	atlantic_spatial_forest_vegetation_edge120_pct_buffer1500	landscape	edge_percentage	forest vegetation edge 120 m cover percentage using 1500 m buffer	0 to 100	percentage	proportion	forest_vegetation	120	NA	1500	30	202_atlantic_spatial_forest_vegetation_edge120_pct_buffer1500	0.305	ATLANTIC SPATIAL - Edge 120|240m Forest	https://zenodo.org/records/14577603/files/202_atlantic_spatial_forest_vegetation_edge120_pct_buffer1500.tif?download=1	https://zenodo.org/records/14577603/files/202_atlantic_spatial_forest_vegetation_edge120_pct_buffer1500.tfw?download=1	https://doi.org/10.5281/zenodo.14577603
203	atlantic_spatial_forest_vegetation_edge120_pct_buffer2000	landscape	edge_percentage	forest vegetation edge 120 m cover percentage using 2000 m buffer	0 to 100	percentage	proportion	forest_vegetation	120	NA	2000	30	203_atlantic_spatial_forest_vegetation_edge120_pct_buffer2000	0.244	ATLANTIC SPATIAL - Edge 120|240m Forest	https://zenodo.org/records/14577603/files/203_atlantic_spatial_forest_vegetation_edge120_pct_buffer2000.tif?download=1	https://zenodo.org/records/14577603/files/203_atlantic_spatial_forest_vegetation_edge120_pct_buffer2000.tfw?download=1	https://doi.org/10.5281/zenodo.14577603
204	atlantic_spatial_forest_vegetation_edge120_pct_buffer2500	landscape	edge_percentage	forest vegetation edge 120 m cover percentage using 2500 m buffer	0 to 100	percentage	proportion	forest_vegetation	120	NA	2500	30	204_atlantic_spatial_forest_vegetation_edge120_pct_buffer2500	0.204	ATLANTIC SPATIAL - Edge 120|240m Forest	https://zenodo.org/records/14577603/files/204_atlantic_spatial_forest_vegetation_edge120_pct_buffer2500.tif?download=1	https://zenodo.org/records/14577603/files/204_atlantic_spatial_forest_vegetation_edge120_pct_buffer2500.tfw?download=1	https://doi.org/10.5281/zenodo.14577603
205	atlantic_spatial_forest_vegetation_edge240	landscape	edge_binary	forest vegetation edge 240 m	0 and 1	non-edge (0); edge (1)	binary	forest_vegetation	240	NA	NA	30	205_atlantic_spatial_forest_vegetation_edge240	0.118	ATLANTIC SPATIAL - Edge 120|240m Forest	https://zenodo.org/records/14577603/files/205_atlantic_spatial_forest_vegetation_edge240.tif?download=1	https://zenodo.org/records/14577603/files/205_atlantic_spatial_forest_vegetation_edge240.tfw?download=1	https://doi.org/10.5281/zenodo.14577603
206	atlantic_spatial_forest_vegetation_edge240_id	landscape	edge_id	forest vegetation edge area original 240 m	1 to infinity	identification	categorical	forest_vegetation	240	NA	NA	30	206_atlantic_spatial_forest_vegetation_edge240_id	0.278	ATLANTIC SPATIAL - Edge 120|240m Forest	https://zenodo.org/records/14577603/files/206_atlantic_spatial_forest_vegetation_edge240_id.tif?download=1	https://zenodo.org/records/14577603/files/206_atlantic_spatial_forest_vegetation_edge240_id.tfw?download=1	https://doi.org/10.5281/zenodo.14577603
207	atlantic_spatial_forest_vegetation_edge240_area	landscape	edge_area	forest vegetation edge area 240 m	0.09 to infinity	area	hectares	forest_vegetation	240	NA	NA	30	207_atlantic_spatial_forest_vegetation_edge240_area	0.404	ATLANTIC SPATIAL - Edge 120|240m Forest	https://zenodo.org/records/14577603/files/207_atlantic_spatial_forest_vegetation_edge240_area.tif?download=1	https://zenodo.org/records/14577603/files/207_atlantic_spatial_forest_vegetation_edge240_area.tfw?download=1	https://doi.org/10.5281/zenodo.14577603
208	atlantic_spatial_forest_vegetation_edge240_area_original	landscape	edge_area_original	forest vegetation edge area original 240 m	0.09 to infinity	area	hectares	forest_vegetation	240	NA	NA	30	208_atlantic_spatial_forest_vegetation_edge240_area_original	0.398	ATLANTIC SPATIAL - Edge 120|240m Forest	https://zenodo.org/records/14577603/files/208_atlantic_spatial_forest_vegetation_edge240_area_original.tif?download=1	https://zenodo.org/records/14577603/files/208_atlantic_spatial_forest_vegetation_edge240_area_original.tfw?download=1	https://doi.org/10.5281/zenodo.14577603
209	atlantic_spatial_forest_vegetation_edge240_pct_buffer0050	landscape	edge_percentage	forest vegetation edge 240 m cover percentage using 50 m buffer	0 to 100	percentage	proportion	forest_vegetation	240	NA	50	30	209_atlantic_spatial_forest_vegetation_edge240_pct_buffer0050	0.322	ATLANTIC SPATIAL - Edge 120|240m Forest	https://zenodo.org/records/14577603/files/209_atlantic_spatial_forest_vegetation_edge240_pct_buffer0050.tif?download=1	https://zenodo.org/records/14577603/files/209_atlantic_spatial_forest_vegetation_edge240_pct_buffer0050.tfw?download=1	https://doi.org/10.5281/zenodo.14577603
210	atlantic_spatial_forest_vegetation_edge240_pct_buffer0100	landscape	edge_percentage	forest vegetation edge 240 m cover percentage using 100 m buffer	0 to 100	percentage	proportion	forest_vegetation	240	NA	100	30	210_atlantic_spatial_forest_vegetation_edge240_pct_buffer0100	0.445	ATLANTIC SPATIAL - Edge 120|240m Forest	https://zenodo.org/records/14577603/files/210_atlantic_spatial_forest_vegetation_edge240_pct_buffer0100.tif?download=1	https://zenodo.org/records/14577603/files/210_atlantic_spatial_forest_vegetation_edge240_pct_buffer0100.tfw?download=1	https://doi.org/10.5281/zenodo.14577603
211	atlantic_spatial_forest_vegetation_edge240_pct_buffer0150	landscape	edge_percentage	forest vegetation edge 240 m cover percentage using 150 m buffer	0 to 100	percentage	proportion	forest_vegetation	240	NA	150	30	211_atlantic_spatial_forest_vegetation_edge240_pct_buffer0150	0.681	ATLANTIC SPATIAL - Edge 120|240m Forest	https://zenodo.org/records/14577603/files/211_atlantic_spatial_forest_vegetation_edge240_pct_buffer0150.tif?download=1	https://zenodo.org/records/14577603/files/211_atlantic_spatial_forest_vegetation_edge240_pct_buffer0150.tfw?download=1	https://doi.org/10.5281/zenodo.14577603
212	atlantic_spatial_forest_vegetation_edge240_pct_buffer0200	landscape	edge_percentage	forest vegetation edge 240 m cover percentage using 200 m buffer	0 to 100	percentage	proportion	forest_vegetation	240	NA	200	30	212_atlantic_spatial_forest_vegetation_edge240_pct_buffer0200	0.725	ATLANTIC SPATIAL - Edge 120|240m Forest	https://zenodo.org/records/14577603/files/212_atlantic_spatial_forest_vegetation_edge240_pct_buffer0200.tif?download=1	https://zenodo.org/records/14577603/files/212_atlantic_spatial_forest_vegetation_edge240_pct_buffer0200.tfw?download=1	https://doi.org/10.5281/zenodo.14577603
213	atlantic_spatial_forest_vegetation_edge240_pct_buffer0250	landscape	edge_percentage	forest vegetation edge 240 m cover percentage using 250 m buffer	0 to 100	percentage	proportion	forest_vegetation	240	NA	250	30	213_atlantic_spatial_forest_vegetation_edge240_pct_buffer0250	0.726	ATLANTIC SPATIAL - Edge 120|240m Forest	https://zenodo.org/records/14577603/files/213_atlantic_spatial_forest_vegetation_edge240_pct_buffer0250.tif?download=1	https://zenodo.org/records/14577603/files/213_atlantic_spatial_forest_vegetation_edge240_pct_buffer0250.tfw?download=1	https://doi.org/10.5281/zenodo.14577603
214	atlantic_spatial_forest_vegetation_edge240_pct_buffer0500	landscape	edge_percentage	forest vegetation edge 240 m cover percentage using 500 m buffer	0 to 100	percentage	proportion	forest_vegetation	240	NA	500	30	214_atlantic_spatial_forest_vegetation_edge240_pct_buffer0500	0.58	ATLANTIC SPATIAL - Edge 120|240m Forest	https://zenodo.org/records/14577603/files/214_atlantic_spatial_forest_vegetation_edge240_pct_buffer0500.tif?download=1	https://zenodo.org/records/14577603/files/214_atlantic_spatial_forest_vegetation_edge240_pct_buffer0500.tfw?download=1	https://doi.org/10.5281/zenodo.14577603
215	atlantic_spatial_forest_vegetation_edge240_pct_buffer0750	landscape	edge_percentage	forest vegetation edge 240 m cover percentage using 750 m buffer	0 to 100	percentage	proportion	forest_vegetation	240	NA	750	30	215_atlantic_spatial_forest_vegetation_edge240_pct_buffer0750	0.49	ATLANTIC SPATIAL - Edge 120|240m Forest	https://zenodo.org/records/14577603/files/215_atlantic_spatial_forest_vegetation_edge240_pct_buffer0750.tif?download=1	https://zenodo.org/records/14577603/files/215_atlantic_spatial_forest_vegetation_edge240_pct_buffer0750.tfw?download=1	https://doi.org/10.5281/zenodo.14577603
216	atlantic_spatial_forest_vegetation_edge240_pct_buffer1000	landscape	edge_percentage	forest vegetation edge 240 m cover percentage using 1000 m buffer	0 to 100	percentage	proportion	forest_vegetation	240	NA	1000	30	216_atlantic_spatial_forest_vegetation_edge240_pct_buffer1000	0.428	ATLANTIC SPATIAL - Edge 120|240m Forest	https://zenodo.org/records/14577603/files/216_atlantic_spatial_forest_vegetation_edge240_pct_buffer1000.tif?download=1	https://zenodo.org/records/14577603/files/216_atlantic_spatial_forest_vegetation_edge240_pct_buffer1000.tfw?download=1	https://doi.org/10.5281/zenodo.14577603
217	atlantic_spatial_forest_vegetation_edge240_pct_buffer1500	landscape	edge_percentage	forest vegetation edge 240 m cover percentage using 1500 m buffer	0 to 100	percentage	proportion	forest_vegetation	240	NA	1500	30	217_atlantic_spatial_forest_vegetation_edge240_pct_buffer1500	0.338	ATLANTIC SPATIAL - Edge 120|240m Forest	https://zenodo.org/records/14577603/files/217_atlantic_spatial_forest_vegetation_edge240_pct_buffer1500.tif?download=1	https://zenodo.org/records/14577603/files/217_atlantic_spatial_forest_vegetation_edge240_pct_buffer1500.tfw?download=1	https://doi.org/10.5281/zenodo.14577603
218	atlantic_spatial_forest_vegetation_edge240_pct_buffer2000	landscape	edge_percentage	forest vegetation edge 240 m cover percentage using 2000 m buffer	0 to 100	percentage	proportion	forest_vegetation	240	NA	2000	30	218_atlantic_spatial_forest_vegetation_edge240_pct_buffer2000	0.276	ATLANTIC SPATIAL - Edge 120|240m Forest	https://zenodo.org/records/14577603/files/218_atlantic_spatial_forest_vegetation_edge240_pct_buffer2000.tif?download=1	https://zenodo.org/records/14577603/files/218_atlantic_spatial_forest_vegetation_edge240_pct_buffer2000.tfw?download=1	https://doi.org/10.5281/zenodo.14577603
219	atlantic_spatial_forest_vegetation_edge240_pct_buffer2500	landscape	edge_percentage	forest vegetation edge 240 m cover percentage using 2500 m buffer	0 to 100	percentage	proportion	forest_vegetation	240	NA	2500	30	219_atlantic_spatial_forest_vegetation_edge240_pct_buffer2500	0.234	ATLANTIC SPATIAL - Edge 120|240m Forest	https://zenodo.org/records/14577603/files/219_atlantic_spatial_forest_vegetation_edge240_pct_buffer2500.tif?download=1	https://zenodo.org/records/14577603/files/219_atlantic_spatial_forest_vegetation_edge240_pct_buffer2500.tfw?download=1	https://doi.org/10.5281/zenodo.14577603
220	atlantic_spatial_natural_vegetation_core030	landscape	core_binary	natural vegetation core 30 m	0 and 1	non-core (0); core (1)	binary	natural_vegetation	30	NA	NA	30	220_atlantic_spatial_natural_vegetation_core030	0.094	ATLANTIC SPATIAL - Core 30|60|90m Natural	https://zenodo.org/records/14577592/files/220_atlantic_spatial_natural_vegetation_core030.tif?download=1	https://zenodo.org/records/14577592/files/220_atlantic_spatial_natural_vegetation_core030.tfw?download=1	https://doi.org/10.5281/zenodo.14577592
221	atlantic_spatial_natural_vegetation_core030_id	landscape	core_id	natural vegetation core area original 30 m	1 to infinity	identification	categorical	natural_vegetation	30	NA	NA	30	221_atlantic_spatial_natural_vegetation_core030_id	0.219	ATLANTIC SPATIAL - Core 30|60|90m Natural	https://zenodo.org/records/14577592/files/221_atlantic_spatial_natural_vegetation_core030_id.tif?download=1	https://zenodo.org/records/14577592/files/221_atlantic_spatial_natural_vegetation_core030_id.tfw?download=1	https://doi.org/10.5281/zenodo.14577592
222	atlantic_spatial_natural_vegetation_core030_area	landscape	core_area	natural vegetation core area 30 m	0.09 to infinity	area	hectares	natural_vegetation	30	NA	NA	30	222_atlantic_spatial_natural_vegetation_core030_area	0.337	ATLANTIC SPATIAL - Core 30|60|90m Natural	https://zenodo.org/records/14577592/files/222_atlantic_spatial_natural_vegetation_core030_area.tif?download=1	https://zenodo.org/records/14577592/files/222_atlantic_spatial_natural_vegetation_core030_area.tfw?download=1	https://doi.org/10.5281/zenodo.14577592
223	atlantic_spatial_natural_vegetation_core030_area_original	landscape	core_area_original	natural vegetation core area original 30 m	0.09 to infinity	area	hectares	natural_vegetation	30	NA	NA	30	223_atlantic_spatial_natural_vegetation_core030_area_original	0.411	ATLANTIC SPATIAL - Core 30|60|90m Natural	https://zenodo.org/records/14577592/files/223_atlantic_spatial_natural_vegetation_core030_area_original.tif?download=1	https://zenodo.org/records/14577592/files/223_atlantic_spatial_natural_vegetation_core030_area_original.tfw?download=1	https://doi.org/10.5281/zenodo.14577592
224	atlantic_spatial_natural_vegetation_core030_core_number	landscape	number_of_cores	natural vegetation core number original 30 m	1 to infinity	number of cores	discrete	natural_vegetation	30	NA	NA	30	224_atlantic_spatial_natural_vegetation_core030_core_number	0.198	ATLANTIC SPATIAL - Core 30|60|90m Natural	https://zenodo.org/records/14577592/files/224_atlantic_spatial_natural_vegetation_core030_core_number.tif?download=1	https://zenodo.org/records/14577592/files/224_atlantic_spatial_natural_vegetation_core030_core_number.tfw?download=1	https://doi.org/10.5281/zenodo.14577592
225	atlantic_spatial_natural_vegetation_core030_pct_buffer0050	landscape	core_percentage	natural vegetation core 30 m cover percentage using 50 m buffer	0 to 100	percentage	proportion	natural_vegetation	30	NA	50	30	225_atlantic_spatial_natural_vegetation_core030_pct_buffer0050	0.258	ATLANTIC SPATIAL - Core 30|60|90m Natural	https://zenodo.org/records/14577592/files/225_atlantic_spatial_natural_vegetation_core030_pct_buffer0050.tif?download=1	https://zenodo.org/records/14577592/files/225_atlantic_spatial_natural_vegetation_core030_pct_buffer0050.tfw?download=1	https://doi.org/10.5281/zenodo.14577592
226	atlantic_spatial_natural_vegetation_core030_pct_buffer0100	landscape	core_percentage	natural vegetation core 30 m cover percentage using 100 m buffer	0 to 100	percentage	proportion	natural_vegetation	30	NA	100	30	226_atlantic_spatial_natural_vegetation_core030_pct_buffer0100	0.37	ATLANTIC SPATIAL - Core 30|60|90m Natural	https://zenodo.org/records/14577592/files/226_atlantic_spatial_natural_vegetation_core030_pct_buffer0100.tif?download=1	https://zenodo.org/records/14577592/files/226_atlantic_spatial_natural_vegetation_core030_pct_buffer0100.tfw?download=1	https://doi.org/10.5281/zenodo.14577592
227	atlantic_spatial_natural_vegetation_core030_pct_buffer0150	landscape	core_percentage	natural vegetation core 30 m cover percentage using 150 m buffer	0 to 100	percentage	proportion	natural_vegetation	30	NA	150	30	227_atlantic_spatial_natural_vegetation_core030_pct_buffer0150	0.59	ATLANTIC SPATIAL - Core 30|60|90m Natural	https://zenodo.org/records/14577592/files/227_atlantic_spatial_natural_vegetation_core030_pct_buffer0150.tif?download=1	https://zenodo.org/records/14577592/files/227_atlantic_spatial_natural_vegetation_core030_pct_buffer0150.tfw?download=1	https://doi.org/10.5281/zenodo.14577592
228	atlantic_spatial_natural_vegetation_core030_pct_buffer0200	landscape	core_percentage	natural vegetation core 30 m cover percentage using 200 m buffer	0 to 100	percentage	proportion	natural_vegetation	30	NA	200	30	228_atlantic_spatial_natural_vegetation_core030_pct_buffer0200	0.653	ATLANTIC SPATIAL - Core 30|60|90m Natural	https://zenodo.org/records/14577592/files/228_atlantic_spatial_natural_vegetation_core030_pct_buffer0200.tif?download=1	https://zenodo.org/records/14577592/files/228_atlantic_spatial_natural_vegetation_core030_pct_buffer0200.tfw?download=1	https://doi.org/10.5281/zenodo.14577592
229	atlantic_spatial_natural_vegetation_core030_pct_buffer0250	landscape	core_percentage	natural vegetation core 30 m cover percentage using 250 m buffer	0 to 100	percentage	proportion	natural_vegetation	30	NA	250	30	229_atlantic_spatial_natural_vegetation_core030_pct_buffer0250	0.669	ATLANTIC SPATIAL - Core 30|60|90m Natural	https://zenodo.org/records/14577592/files/229_atlantic_spatial_natural_vegetation_core030_pct_buffer0250.tif?download=1	https://zenodo.org/records/14577592/files/229_atlantic_spatial_natural_vegetation_core030_pct_buffer0250.tfw?download=1	https://doi.org/10.5281/zenodo.14577592
230	atlantic_spatial_natural_vegetation_core030_pct_buffer0500	landscape	core_percentage	natural vegetation core 30 m cover percentage using 500 m buffer	0 to 100	percentage	proportion	natural_vegetation	30	NA	500	30	230_atlantic_spatial_natural_vegetation_core030_pct_buffer0500	0.583	ATLANTIC SPATIAL - Core 30|60|90m Natural	https://zenodo.org/records/14577592/files/230_atlantic_spatial_natural_vegetation_core030_pct_buffer0500.tif?download=1	https://zenodo.org/records/14577592/files/230_atlantic_spatial_natural_vegetation_core030_pct_buffer0500.tfw?download=1	https://doi.org/10.5281/zenodo.14577592
231	atlantic_spatial_natural_vegetation_core030_pct_buffer0750	landscape	core_percentage	natural vegetation core 30 m cover percentage using 750 m buffer	0 to 100	percentage	proportion	natural_vegetation	30	NA	750	30	231_atlantic_spatial_natural_vegetation_core030_pct_buffer0750	0.513	ATLANTIC SPATIAL - Core 30|60|90m Natural	https://zenodo.org/records/14577592/files/231_atlantic_spatial_natural_vegetation_core030_pct_buffer0750.tif?download=1	https://zenodo.org/records/14577592/files/231_atlantic_spatial_natural_vegetation_core030_pct_buffer0750.tfw?download=1	https://doi.org/10.5281/zenodo.14577592
232	atlantic_spatial_natural_vegetation_core030_pct_buffer1000	landscape	core_percentage	natural vegetation core 30 m cover percentage using 1000 m buffer	0 to 100	percentage	proportion	natural_vegetation	30	NA	1000	30	232_atlantic_spatial_natural_vegetation_core030_pct_buffer1000	0.46	ATLANTIC SPATIAL - Core 30|60|90m Natural	https://zenodo.org/records/14577592/files/232_atlantic_spatial_natural_vegetation_core030_pct_buffer1000.tif?download=1	https://zenodo.org/records/14577592/files/232_atlantic_spatial_natural_vegetation_core030_pct_buffer1000.tfw?download=1	https://doi.org/10.5281/zenodo.14577592
233	atlantic_spatial_natural_vegetation_core030_pct_buffer1500	landscape	core_percentage	natural vegetation core 30 m cover percentage using 1500 m buffer	0 to 100	percentage	proportion	natural_vegetation	30	NA	1500	30	233_atlantic_spatial_natural_vegetation_core030_pct_buffer1500	0.38	ATLANTIC SPATIAL - Core 30|60|90m Natural	https://zenodo.org/records/14577592/files/233_atlantic_spatial_natural_vegetation_core030_pct_buffer1500.tif?download=1	https://zenodo.org/records/14577592/files/233_atlantic_spatial_natural_vegetation_core030_pct_buffer1500.tfw?download=1	https://doi.org/10.5281/zenodo.14577592
234	atlantic_spatial_natural_vegetation_core030_pct_buffer2000	landscape	core_percentage	natural vegetation core 30 m cover percentage using 2000 m buffer	0 to 100	percentage	proportion	natural_vegetation	30	NA	2000	30	234_atlantic_spatial_natural_vegetation_core030_pct_buffer2000	0.322	ATLANTIC SPATIAL - Core 30|60|90m Natural	https://zenodo.org/records/14577592/files/234_atlantic_spatial_natural_vegetation_core030_pct_buffer2000.tif?download=1	https://zenodo.org/records/14577592/files/234_atlantic_spatial_natural_vegetation_core030_pct_buffer2000.tfw?download=1	https://doi.org/10.5281/zenodo.14577592
235	atlantic_spatial_natural_vegetation_core030_pct_buffer2500	landscape	core_percentage	natural vegetation core 30 m cover percentage using 2500 m buffer	0 to 100	percentage	proportion	natural_vegetation	30	NA	2500	30	235_atlantic_spatial_natural_vegetation_core030_pct_buffer2500	0.279	ATLANTIC SPATIAL - Core 30|60|90m Natural	https://zenodo.org/records/14577592/files/235_atlantic_spatial_natural_vegetation_core030_pct_buffer2500.tif?download=1	https://zenodo.org/records/14577592/files/235_atlantic_spatial_natural_vegetation_core030_pct_buffer2500.tfw?download=1	https://doi.org/10.5281/zenodo.14577592
236	atlantic_spatial_natural_vegetation_core060	landscape	core_binary	natural vegetation core 60 m	0 and 1	non-core (0); core (1)	binary	natural_vegetation	60	NA	NA	30	236_atlantic_spatial_natural_vegetation_core060	0.068	ATLANTIC SPATIAL - Core 30|60|90m Natural	https://zenodo.org/records/14577592/files/236_atlantic_spatial_natural_vegetation_core060.tif?download=1	https://zenodo.org/records/14577592/files/236_atlantic_spatial_natural_vegetation_core060.tfw?download=1	https://doi.org/10.5281/zenodo.14577592
237	atlantic_spatial_natural_vegetation_core060_id	landscape	core_id	natural vegetation core area original 60 m	1 to infinity	identification	categorical	natural_vegetation	60	NA	NA	30	237_atlantic_spatial_natural_vegetation_core060_id	0.157	ATLANTIC SPATIAL - Core 30|60|90m Natural	https://zenodo.org/records/14577592/files/237_atlantic_spatial_natural_vegetation_core060_id.tif?download=1	https://zenodo.org/records/14577592/files/237_atlantic_spatial_natural_vegetation_core060_id.tfw?download=1	https://doi.org/10.5281/zenodo.14577592
238	atlantic_spatial_natural_vegetation_core060_area	landscape	core_area	natural vegetation core area 60 m	0.09 to infinity	area	hectares	natural_vegetation	60	NA	NA	30	238_atlantic_spatial_natural_vegetation_core060_area	0.267	ATLANTIC SPATIAL - Core 30|60|90m Natural	https://zenodo.org/records/14577592/files/238_atlantic_spatial_natural_vegetation_core060_area.tif?download=1	https://zenodo.org/records/14577592/files/238_atlantic_spatial_natural_vegetation_core060_area.tfw?download=1	https://doi.org/10.5281/zenodo.14577592
239	atlantic_spatial_natural_vegetation_core060_area_original	landscape	core_area_original	natural vegetation core area original 60 m	0.09 to infinity	area	hectares	natural_vegetation	60	NA	NA	30	239_atlantic_spatial_natural_vegetation_core060_area_original	0.386	ATLANTIC SPATIAL - Core 30|60|90m Natural	https://zenodo.org/records/14577592/files/239_atlantic_spatial_natural_vegetation_core060_area_original.tif?download=1	https://zenodo.org/records/14577592/files/239_atlantic_spatial_natural_vegetation_core060_area_original.tfw?download=1	https://doi.org/10.5281/zenodo.14577592
240	atlantic_spatial_natural_vegetation_core060_core_number	landscape	number_of_cores	natural vegetation core number original 60 m	1 to infinity	number of cores	discrete	natural_vegetation	60	NA	NA	30	240_atlantic_spatial_natural_vegetation_core060_core_number	0.194	ATLANTIC SPATIAL - Core 30|60|90m Natural	https://zenodo.org/records/14577592/files/240_atlantic_spatial_natural_vegetation_core060_core_number.tif?download=1	https://zenodo.org/records/14577592/files/240_atlantic_spatial_natural_vegetation_core060_core_number.tfw?download=1	https://doi.org/10.5281/zenodo.14577592
241	atlantic_spatial_natural_vegetation_core060_pct_buffer0050	landscape	core_percentage	natural vegetation core 60 m cover percentage using 50 m buffer	0 to 100	percentage	proportion	natural_vegetation	60	NA	50	30	241_atlantic_spatial_natural_vegetation_core060_pct_buffer0050	0.176	ATLANTIC SPATIAL - Core 30|60|90m Natural	https://zenodo.org/records/14577592/files/241_atlantic_spatial_natural_vegetation_core060_pct_buffer0050.tif?download=1	https://zenodo.org/records/14577592/files/241_atlantic_spatial_natural_vegetation_core060_pct_buffer0050.tfw?download=1	https://doi.org/10.5281/zenodo.14577592
242	atlantic_spatial_natural_vegetation_core060_pct_buffer0100	landscape	core_percentage	natural vegetation core 60 m cover percentage using 100 m buffer	0 to 100	percentage	proportion	natural_vegetation	60	NA	100	30	242_atlantic_spatial_natural_vegetation_core060_pct_buffer0100	0.256	ATLANTIC SPATIAL - Core 30|60|90m Natural	https://zenodo.org/records/14577592/files/242_atlantic_spatial_natural_vegetation_core060_pct_buffer0100.tif?download=1	https://zenodo.org/records/14577592/files/242_atlantic_spatial_natural_vegetation_core060_pct_buffer0100.tfw?download=1	https://doi.org/10.5281/zenodo.14577592
243	atlantic_spatial_natural_vegetation_core060_pct_buffer0150	landscape	core_percentage	natural vegetation core 60 m cover percentage using 150 m buffer	0 to 100	percentage	proportion	natural_vegetation	60	NA	150	30	243_atlantic_spatial_natural_vegetation_core060_pct_buffer0150	0.423	ATLANTIC SPATIAL - Core 30|60|90m Natural	https://zenodo.org/records/14577592/files/243_atlantic_spatial_natural_vegetation_core060_pct_buffer0150.tif?download=1	https://zenodo.org/records/14577592/files/243_atlantic_spatial_natural_vegetation_core060_pct_buffer0150.tfw?download=1	https://doi.org/10.5281/zenodo.14577592
244	atlantic_spatial_natural_vegetation_core060_pct_buffer0200	landscape	core_percentage	natural vegetation core 60 m cover percentage using 200 m buffer	0 to 100	percentage	proportion	natural_vegetation	60	NA	200	30	244_atlantic_spatial_natural_vegetation_core060_pct_buffer0200	0.488	ATLANTIC SPATIAL - Core 30|60|90m Natural	https://zenodo.org/records/14577592/files/244_atlantic_spatial_natural_vegetation_core060_pct_buffer0200.tif?download=1	https://zenodo.org/records/14577592/files/244_atlantic_spatial_natural_vegetation_core060_pct_buffer0200.tfw?download=1	https://doi.org/10.5281/zenodo.14577592
245	atlantic_spatial_natural_vegetation_core060_pct_buffer0250	landscape	core_percentage	natural vegetation core 60 m cover percentage using 250 m buffer	0 to 100	percentage	proportion	natural_vegetation	60	NA	250	30	245_atlantic_spatial_natural_vegetation_core060_pct_buffer0250	0.509	ATLANTIC SPATIAL - Core 30|60|90m Natural	https://zenodo.org/records/14577592/files/245_atlantic_spatial_natural_vegetation_core060_pct_buffer0250.tif?download=1	https://zenodo.org/records/14577592/files/245_atlantic_spatial_natural_vegetation_core060_pct_buffer0250.tfw?download=1	https://doi.org/10.5281/zenodo.14577592
246	atlantic_spatial_natural_vegetation_core060_pct_buffer0500	landscape	core_percentage	natural vegetation core 60 m cover percentage using 500 m buffer	0 to 100	percentage	proportion	natural_vegetation	60	NA	500	30	246_atlantic_spatial_natural_vegetation_core060_pct_buffer0500	0.48	ATLANTIC SPATIAL - Core 30|60|90m Natural	https://zenodo.org/records/14577592/files/246_atlantic_spatial_natural_vegetation_core060_pct_buffer0500.tif?download=1	https://zenodo.org/records/14577592/files/246_atlantic_spatial_natural_vegetation_core060_pct_buffer0500.tfw?download=1	https://doi.org/10.5281/zenodo.14577592
247	atlantic_spatial_natural_vegetation_core060_pct_buffer0750	landscape	core_percentage	natural vegetation core 60 m cover percentage using 750 m buffer	0 to 100	percentage	proportion	natural_vegetation	60	NA	750	30	247_atlantic_spatial_natural_vegetation_core060_pct_buffer0750	0.437	ATLANTIC SPATIAL - Core 30|60|90m Natural	https://zenodo.org/records/14577592/files/247_atlantic_spatial_natural_vegetation_core060_pct_buffer0750.tif?download=1	https://zenodo.org/records/14577592/files/247_atlantic_spatial_natural_vegetation_core060_pct_buffer0750.tfw?download=1	https://doi.org/10.5281/zenodo.14577592
248	atlantic_spatial_natural_vegetation_core060_pct_buffer1000	landscape	core_percentage	natural vegetation core 60 m cover percentage using 1000 m buffer	0 to 100	percentage	proportion	natural_vegetation	60	NA	1000	30	248_atlantic_spatial_natural_vegetation_core060_pct_buffer1000	0.4	ATLANTIC SPATIAL - Core 30|60|90m Natural	https://zenodo.org/records/14577592/files/248_atlantic_spatial_natural_vegetation_core060_pct_buffer1000.tif?download=1	https://zenodo.org/records/14577592/files/248_atlantic_spatial_natural_vegetation_core060_pct_buffer1000.tfw?download=1	https://doi.org/10.5281/zenodo.14577592
249	atlantic_spatial_natural_vegetation_core060_pct_buffer1500	landscape	core_percentage	natural vegetation core 60 m cover percentage using 1500 m buffer	0 to 100	percentage	proportion	natural_vegetation	60	NA	1500	30	249_atlantic_spatial_natural_vegetation_core060_pct_buffer1500	0.339	ATLANTIC SPATIAL - Core 30|60|90m Natural	https://zenodo.org/records/14577592/files/249_atlantic_spatial_natural_vegetation_core060_pct_buffer1500.tif?download=1	https://zenodo.org/records/14577592/files/249_atlantic_spatial_natural_vegetation_core060_pct_buffer1500.tfw?download=1	https://doi.org/10.5281/zenodo.14577592
250	atlantic_spatial_natural_vegetation_core060_pct_buffer2000	landscape	core_percentage	natural vegetation core 60 m cover percentage using 2000 m buffer	0 to 100	percentage	proportion	natural_vegetation	60	NA	2000	30	250_atlantic_spatial_natural_vegetation_core060_pct_buffer2000	0.291	ATLANTIC SPATIAL - Core 30|60|90m Natural	https://zenodo.org/records/14577592/files/250_atlantic_spatial_natural_vegetation_core060_pct_buffer2000.tif?download=1	https://zenodo.org/records/14577592/files/250_atlantic_spatial_natural_vegetation_core060_pct_buffer2000.tfw?download=1	https://doi.org/10.5281/zenodo.14577592
251	atlantic_spatial_natural_vegetation_core060_pct_buffer2500	landscape	core_percentage	natural vegetation core 60 m cover percentage using 2500 m buffer	0 to 100	percentage	proportion	natural_vegetation	60	NA	2500	30	251_atlantic_spatial_natural_vegetation_core060_pct_buffer2500	0.255	ATLANTIC SPATIAL - Core 30|60|90m Natural	https://zenodo.org/records/14577592/files/251_atlantic_spatial_natural_vegetation_core060_pct_buffer2500.tif?download=1	https://zenodo.org/records/14577592/files/251_atlantic_spatial_natural_vegetation_core060_pct_buffer2500.tfw?download=1	https://doi.org/10.5281/zenodo.14577592
252	atlantic_spatial_natural_vegetation_core090	landscape	core_binary	natural vegetation core 90 m	0 and 1	non-core (0); core (1)	binary	natural_vegetation	90	NA	NA	30	252_atlantic_spatial_natural_vegetation_core090	0.053	ATLANTIC SPATIAL - Core 30|60|90m Natural	https://zenodo.org/records/14577592/files/252_atlantic_spatial_natural_vegetation_core090.tif?download=1	https://zenodo.org/records/14577592/files/252_atlantic_spatial_natural_vegetation_core090.tfw?download=1	https://doi.org/10.5281/zenodo.14577592
253	atlantic_spatial_natural_vegetation_core090_id	landscape	core_id	natural vegetation core area original 90 m	1 to infinity	identification	categorical	natural_vegetation	90	NA	NA	30	253_atlantic_spatial_natural_vegetation_core090_id	0.122	ATLANTIC SPATIAL - Core 30|60|90m Natural	https://zenodo.org/records/14577592/files/253_atlantic_spatial_natural_vegetation_core090_id.tif?download=1	https://zenodo.org/records/14577592/files/253_atlantic_spatial_natural_vegetation_core090_id.tfw?download=1	https://doi.org/10.5281/zenodo.14577592
254	atlantic_spatial_natural_vegetation_core090_area	landscape	core_area	natural vegetation core area 90 m	0.09 to infinity	area	hectares	natural_vegetation	90	NA	NA	30	254_atlantic_spatial_natural_vegetation_core090_area	0.225	ATLANTIC SPATIAL - Core 30|60|90m Natural	https://zenodo.org/records/14577592/files/254_atlantic_spatial_natural_vegetation_core090_area.tif?download=1	https://zenodo.org/records/14577592/files/254_atlantic_spatial_natural_vegetation_core090_area.tfw?download=1	https://doi.org/10.5281/zenodo.14577592
255	atlantic_spatial_natural_vegetation_core090_area_original	landscape	core_area_original	natural vegetation core area original 90 m	0.09 to infinity	area	hectares	natural_vegetation	90	NA	NA	30	255_atlantic_spatial_natural_vegetation_core090_area_original	0.369	ATLANTIC SPATIAL - Core 30|60|90m Natural	https://zenodo.org/records/14577592/files/255_atlantic_spatial_natural_vegetation_core090_area_original.tif?download=1	https://zenodo.org/records/14577592/files/255_atlantic_spatial_natural_vegetation_core090_area_original.tfw?download=1	https://doi.org/10.5281/zenodo.14577592
256	atlantic_spatial_natural_vegetation_core090_core_number	landscape	number_of_cores	natural vegetation core number original 90 m	1 to infinity	number of cores	discrete	natural_vegetation	90	NA	NA	30	256_atlantic_spatial_natural_vegetation_core090_core_number	0.19	ATLANTIC SPATIAL - Core 30|60|90m Natural	https://zenodo.org/records/14577592/files/256_atlantic_spatial_natural_vegetation_core090_core_number.tif?download=1	https://zenodo.org/records/14577592/files/256_atlantic_spatial_natural_vegetation_core090_core_number.tfw?download=1	https://doi.org/10.5281/zenodo.14577592
257	atlantic_spatial_natural_vegetation_core090_pct_buffer0050	landscape	core_percentage	natural vegetation core 90 m cover percentage using 50 m buffer	0 to 100	percentage	proportion	natural_vegetation	90	NA	50	30	257_atlantic_spatial_natural_vegetation_core090_pct_buffer0050	0.13	ATLANTIC SPATIAL - Core 30|60|90m Natural	https://zenodo.org/records/14577592/files/257_atlantic_spatial_natural_vegetation_core090_pct_buffer0050.tif?download=1	https://zenodo.org/records/14577592/files/257_atlantic_spatial_natural_vegetation_core090_pct_buffer0050.tfw?download=1	https://doi.org/10.5281/zenodo.14577592
258	atlantic_spatial_natural_vegetation_core090_pct_buffer0100	landscape	core_percentage	natural vegetation core 90 m cover percentage using 100 m buffer	0 to 100	percentage	proportion	natural_vegetation	90	NA	100	30	258_atlantic_spatial_natural_vegetation_core090_pct_buffer0100	0.188	ATLANTIC SPATIAL - Core 30|60|90m Natural	https://zenodo.org/records/14577592/files/258_atlantic_spatial_natural_vegetation_core090_pct_buffer0100.tif?download=1	https://zenodo.org/records/14577592/files/258_atlantic_spatial_natural_vegetation_core090_pct_buffer0100.tfw?download=1	https://doi.org/10.5281/zenodo.14577592
259	atlantic_spatial_natural_vegetation_core090_pct_buffer0150	landscape	core_percentage	natural vegetation core 90 m cover percentage using 150 m buffer	0 to 100	percentage	proportion	natural_vegetation	90	NA	150	30	259_atlantic_spatial_natural_vegetation_core090_pct_buffer0150	0.316	ATLANTIC SPATIAL - Core 30|60|90m Natural	https://zenodo.org/records/14577592/files/259_atlantic_spatial_natural_vegetation_core090_pct_buffer0150.tif?download=1	https://zenodo.org/records/14577592/files/259_atlantic_spatial_natural_vegetation_core090_pct_buffer0150.tfw?download=1	https://doi.org/10.5281/zenodo.14577592
260	atlantic_spatial_natural_vegetation_core090_pct_buffer0200	landscape	core_percentage	natural vegetation core 90 m cover percentage using 200 m buffer	0 to 100	percentage	proportion	natural_vegetation	90	NA	200	30	260_atlantic_spatial_natural_vegetation_core090_pct_buffer0200	0.376	ATLANTIC SPATIAL - Core 30|60|90m Natural	https://zenodo.org/records/14577592/files/260_atlantic_spatial_natural_vegetation_core090_pct_buffer0200.tif?download=1	https://zenodo.org/records/14577592/files/260_atlantic_spatial_natural_vegetation_core090_pct_buffer0200.tfw?download=1	https://doi.org/10.5281/zenodo.14577592
261	atlantic_spatial_natural_vegetation_core090_pct_buffer0250	landscape	core_percentage	natural vegetation core 90 m cover percentage using 250 m buffer	0 to 100	percentage	proportion	natural_vegetation	90	NA	250	30	261_atlantic_spatial_natural_vegetation_core090_pct_buffer0250	0.397	ATLANTIC SPATIAL - Core 30|60|90m Natural	https://zenodo.org/records/14577592/files/261_atlantic_spatial_natural_vegetation_core090_pct_buffer0250.tif?download=1	https://zenodo.org/records/14577592/files/261_atlantic_spatial_natural_vegetation_core090_pct_buffer0250.tfw?download=1	https://doi.org/10.5281/zenodo.14577592
262	atlantic_spatial_natural_vegetation_core090_pct_buffer0500	landscape	core_percentage	natural vegetation core 90 m cover percentage using 500 m buffer	0 to 100	percentage	proportion	natural_vegetation	90	NA	500	30	262_atlantic_spatial_natural_vegetation_core090_pct_buffer0500	0.399	ATLANTIC SPATIAL - Core 30|60|90m Natural	https://zenodo.org/records/14577592/files/262_atlantic_spatial_natural_vegetation_core090_pct_buffer0500.tif?download=1	https://zenodo.org/records/14577592/files/262_atlantic_spatial_natural_vegetation_core090_pct_buffer0500.tfw?download=1	https://doi.org/10.5281/zenodo.14577592
263	atlantic_spatial_natural_vegetation_core090_pct_buffer0750	landscape	core_percentage	natural vegetation core 90 m cover percentage using 750 m buffer	0 to 100	percentage	proportion	natural_vegetation	90	NA	750	30	263_atlantic_spatial_natural_vegetation_core090_pct_buffer0750	0.373	ATLANTIC SPATIAL - Core 30|60|90m Natural	https://zenodo.org/records/14577592/files/263_atlantic_spatial_natural_vegetation_core090_pct_buffer0750.tif?download=1	https://zenodo.org/records/14577592/files/263_atlantic_spatial_natural_vegetation_core090_pct_buffer0750.tfw?download=1	https://doi.org/10.5281/zenodo.14577592
264	atlantic_spatial_natural_vegetation_core090_pct_buffer1000	landscape	core_percentage	natural vegetation core 90 m cover percentage using 1000 m buffer	0 to 100	percentage	proportion	natural_vegetation	90	NA	1000	30	264_atlantic_spatial_natural_vegetation_core090_pct_buffer1000	0.347	ATLANTIC SPATIAL - Core 30|60|90m Natural	https://zenodo.org/records/14577592/files/264_atlantic_spatial_natural_vegetation_core090_pct_buffer1000.tif?download=1	https://zenodo.org/records/14577592/files/264_atlantic_spatial_natural_vegetation_core090_pct_buffer1000.tfw?download=1	https://doi.org/10.5281/zenodo.14577592
265	atlantic_spatial_natural_vegetation_core090_pct_buffer1500	landscape	core_percentage	natural vegetation core 90 m cover percentage using 1500 m buffer	0 to 100	percentage	proportion	natural_vegetation	90	NA	1500	30	265_atlantic_spatial_natural_vegetation_core090_pct_buffer1500	0.3	ATLANTIC SPATIAL - Core 30|60|90m Natural	https://zenodo.org/records/14577592/files/265_atlantic_spatial_natural_vegetation_core090_pct_buffer1500.tif?download=1	https://zenodo.org/records/14577592/files/265_atlantic_spatial_natural_vegetation_core090_pct_buffer1500.tfw?download=1	https://doi.org/10.5281/zenodo.14577592
266	atlantic_spatial_natural_vegetation_core090_pct_buffer2000	landscape	core_percentage	natural vegetation core 90 m cover percentage using 2000 m buffer	0 to 100	percentage	proportion	natural_vegetation	90	NA	2000	30	266_atlantic_spatial_natural_vegetation_core090_pct_buffer2000	0.262	ATLANTIC SPATIAL - Core 30|60|90m Natural	https://zenodo.org/records/14577592/files/266_atlantic_spatial_natural_vegetation_core090_pct_buffer2000.tif?download=1	https://zenodo.org/records/14577592/files/266_atlantic_spatial_natural_vegetation_core090_pct_buffer2000.tfw?download=1	https://doi.org/10.5281/zenodo.14577592
267	atlantic_spatial_natural_vegetation_core090_pct_buffer2500	landscape	core_percentage	natural vegetation core 90 m cover percentage using 2500 m buffer	0 to 100	percentage	proportion	natural_vegetation	90	NA	2500	30	267_atlantic_spatial_natural_vegetation_core090_pct_buffer2500	0.232	ATLANTIC SPATIAL - Core 30|60|90m Natural	https://zenodo.org/records/14577592/files/267_atlantic_spatial_natural_vegetation_core090_pct_buffer2500.tif?download=1	https://zenodo.org/records/14577592/files/267_atlantic_spatial_natural_vegetation_core090_pct_buffer2500.tfw?download=1	https://doi.org/10.5281/zenodo.14577592
268	atlantic_spatial_natural_vegetation_core120	landscape	core_binary	natural vegetation core 120 m	0 and 1	non-core (0); core (1)	binary	natural_vegetation	120	NA	NA	30	268_atlantic_spatial_natural_vegetation_core120	0.044	ATLANTIC SPATIAL - Core 120|240m Natural	https://zenodo.org/records/14577598/files/268_atlantic_spatial_natural_vegetation_core120.tif?download=1	https://zenodo.org/records/14577598/files/268_atlantic_spatial_natural_vegetation_core120.tfw?download=1	https://doi.org/10.5281/zenodo.14577598
269	atlantic_spatial_natural_vegetation_core120_id	landscape	core_id	natural vegetation core area original 120 m	1 to infinity	identification	categorical	natural_vegetation	120	NA	NA	30	269_atlantic_spatial_natural_vegetation_core120_id	0.101	ATLANTIC SPATIAL - Core 120|240m Natural	https://zenodo.org/records/14577598/files/269_atlantic_spatial_natural_vegetation_core120_id.tif?download=1	https://zenodo.org/records/14577598/files/269_atlantic_spatial_natural_vegetation_core120_id.tfw?download=1	https://doi.org/10.5281/zenodo.14577598
270	atlantic_spatial_natural_vegetation_core120_area	landscape	core_area	natural vegetation core area 120 m	0.09 to infinity	area	hectares	natural_vegetation	120	NA	NA	30	270_atlantic_spatial_natural_vegetation_core120_area	0.199	ATLANTIC SPATIAL - Core 120|240m Natural	https://zenodo.org/records/14577598/files/270_atlantic_spatial_natural_vegetation_core120_area.tif?download=1	https://zenodo.org/records/14577598/files/270_atlantic_spatial_natural_vegetation_core120_area.tfw?download=1	https://doi.org/10.5281/zenodo.14577598
271	atlantic_spatial_natural_vegetation_core120_area_original	landscape	core_area_original	natural vegetation core area original 120 m	0.09 to infinity	area	hectares	natural_vegetation	120	NA	NA	30	271_atlantic_spatial_natural_vegetation_core120_area_original	0.356	ATLANTIC SPATIAL - Core 120|240m Natural	https://zenodo.org/records/14577598/files/271_atlantic_spatial_natural_vegetation_core120_area_original.tif?download=1	https://zenodo.org/records/14577598/files/271_atlantic_spatial_natural_vegetation_core120_area_original.tfw?download=1	https://doi.org/10.5281/zenodo.14577598
272	atlantic_spatial_natural_vegetation_core120_core_number	landscape	number_of_cores	natural vegetation core number original 120 m	1 to infinity	number of cores	discrete	natural_vegetation	120	NA	NA	30	272_atlantic_spatial_natural_vegetation_core120_core_number	0.186	ATLANTIC SPATIAL - Core 120|240m Natural	https://zenodo.org/records/14577598/files/272_atlantic_spatial_natural_vegetation_core120_core_number.tif?download=1	https://zenodo.org/records/14577598/files/272_atlantic_spatial_natural_vegetation_core120_core_number.tfw?download=1	https://doi.org/10.5281/zenodo.14577598
273	atlantic_spatial_natural_vegetation_core120_pct_buffer0050	landscape	core_percentage	natural vegetation core 120 m cover percentage using 50 m buffer	0 to 100	percentage	proportion	natural_vegetation	120	NA	50	30	273_atlantic_spatial_natural_vegetation_core120_pct_buffer0050	0.101	ATLANTIC SPATIAL - Core 120|240m Natural	https://zenodo.org/records/14577598/files/273_atlantic_spatial_natural_vegetation_core120_pct_buffer0050.tif?download=1	https://zenodo.org/records/14577598/files/273_atlantic_spatial_natural_vegetation_core120_pct_buffer0050.tfw?download=1	https://doi.org/10.5281/zenodo.14577598
274	atlantic_spatial_natural_vegetation_core120_pct_buffer0100	landscape	core_percentage	natural vegetation core 120 m cover percentage using 100 m buffer	0 to 100	percentage	proportion	natural_vegetation	120	NA	100	30	274_atlantic_spatial_natural_vegetation_core120_pct_buffer0100	0.144	ATLANTIC SPATIAL - Core 120|240m Natural	https://zenodo.org/records/14577598/files/274_atlantic_spatial_natural_vegetation_core120_pct_buffer0100.tif?download=1	https://zenodo.org/records/14577598/files/274_atlantic_spatial_natural_vegetation_core120_pct_buffer0100.tfw?download=1	https://doi.org/10.5281/zenodo.14577598
275	atlantic_spatial_natural_vegetation_core120_pct_buffer0150	landscape	core_percentage	natural vegetation core 120 m cover percentage using 150 m buffer	0 to 100	percentage	proportion	natural_vegetation	120	NA	150	30	275_atlantic_spatial_natural_vegetation_core120_pct_buffer0150	0.244	ATLANTIC SPATIAL - Core 120|240m Natural	https://zenodo.org/records/14577598/files/275_atlantic_spatial_natural_vegetation_core120_pct_buffer0150.tif?download=1	https://zenodo.org/records/14577598/files/275_atlantic_spatial_natural_vegetation_core120_pct_buffer0150.tfw?download=1	https://doi.org/10.5281/zenodo.14577598
276	atlantic_spatial_natural_vegetation_core120_pct_buffer0200	landscape	core_percentage	natural vegetation core 120 m cover percentage using 200 m buffer	0 to 100	percentage	proportion	natural_vegetation	120	NA	200	30	276_atlantic_spatial_natural_vegetation_core120_pct_buffer0200	0.297	ATLANTIC SPATIAL - Core 120|240m Natural	https://zenodo.org/records/14577598/files/276_atlantic_spatial_natural_vegetation_core120_pct_buffer0200.tif?download=1	https://zenodo.org/records/14577598/files/276_atlantic_spatial_natural_vegetation_core120_pct_buffer0200.tfw?download=1	https://doi.org/10.5281/zenodo.14577598
277	atlantic_spatial_natural_vegetation_core120_pct_buffer0250	landscape	core_percentage	natural vegetation core 120 m cover percentage using 250 m buffer	0 to 100	percentage	proportion	natural_vegetation	120	NA	250	30	277_atlantic_spatial_natural_vegetation_core120_pct_buffer0250	0.318	ATLANTIC SPATIAL - Core 120|240m Natural	https://zenodo.org/records/14577598/files/277_atlantic_spatial_natural_vegetation_core120_pct_buffer0250.tif?download=1	https://zenodo.org/records/14577598/files/277_atlantic_spatial_natural_vegetation_core120_pct_buffer0250.tfw?download=1	https://doi.org/10.5281/zenodo.14577598
278	atlantic_spatial_natural_vegetation_core120_pct_buffer0500	landscape	core_percentage	natural vegetation core 120 m cover percentage using 500 m buffer	0 to 100	percentage	proportion	natural_vegetation	120	NA	500	30	278_atlantic_spatial_natural_vegetation_core120_pct_buffer0500	0.337	ATLANTIC SPATIAL - Core 120|240m Natural	https://zenodo.org/records/14577598/files/278_atlantic_spatial_natural_vegetation_core120_pct_buffer0500.tif?download=1	https://zenodo.org/records/14577598/files/278_atlantic_spatial_natural_vegetation_core120_pct_buffer0500.tfw?download=1	https://doi.org/10.5281/zenodo.14577598
279	atlantic_spatial_natural_vegetation_core120_pct_buffer0750	landscape	core_percentage	natural vegetation core 120 m cover percentage using 750 m buffer	0 to 100	percentage	proportion	natural_vegetation	120	NA	750	30	279_atlantic_spatial_natural_vegetation_core120_pct_buffer0750	0.322	ATLANTIC SPATIAL - Core 120|240m Natural	https://zenodo.org/records/14577598/files/279_atlantic_spatial_natural_vegetation_core120_pct_buffer0750.tif?download=1	https://zenodo.org/records/14577598/files/279_atlantic_spatial_natural_vegetation_core120_pct_buffer0750.tfw?download=1	https://doi.org/10.5281/zenodo.14577598
280	atlantic_spatial_natural_vegetation_core120_pct_buffer1000	landscape	core_percentage	natural vegetation core 120 m cover percentage using 1000 m buffer	0 to 100	percentage	proportion	natural_vegetation	120	NA	1000	30	280_atlantic_spatial_natural_vegetation_core120_pct_buffer1000	0.304	ATLANTIC SPATIAL - Core 120|240m Natural	https://zenodo.org/records/14577598/files/280_atlantic_spatial_natural_vegetation_core120_pct_buffer1000.tif?download=1	https://zenodo.org/records/14577598/files/280_atlantic_spatial_natural_vegetation_core120_pct_buffer1000.tfw?download=1	https://doi.org/10.5281/zenodo.14577598
281	atlantic_spatial_natural_vegetation_core120_pct_buffer1500	landscape	core_percentage	natural vegetation core 120 m cover percentage using 1500 m buffer	0 to 100	percentage	proportion	natural_vegetation	120	NA	1500	30	281_atlantic_spatial_natural_vegetation_core120_pct_buffer1500	0.268	ATLANTIC SPATIAL - Core 120|240m Natural	https://zenodo.org/records/14577598/files/281_atlantic_spatial_natural_vegetation_core120_pct_buffer1500.tif?download=1	https://zenodo.org/records/14577598/files/281_atlantic_spatial_natural_vegetation_core120_pct_buffer1500.tfw?download=1	https://doi.org/10.5281/zenodo.14577598
282	atlantic_spatial_natural_vegetation_core120_pct_buffer2000	landscape	core_percentage	natural vegetation core 120 m cover percentage using 2000 m buffer	0 to 100	percentage	proportion	natural_vegetation	120	NA	2000	30	282_atlantic_spatial_natural_vegetation_core120_pct_buffer2000	0.237	ATLANTIC SPATIAL - Core 120|240m Natural	https://zenodo.org/records/14577598/files/282_atlantic_spatial_natural_vegetation_core120_pct_buffer2000.tif?download=1	https://zenodo.org/records/14577598/files/282_atlantic_spatial_natural_vegetation_core120_pct_buffer2000.tfw?download=1	https://doi.org/10.5281/zenodo.14577598
283	atlantic_spatial_natural_vegetation_core120_pct_buffer2500	landscape	core_percentage	natural vegetation core 120 m cover percentage using 2500 m buffer	0 to 100	percentage	proportion	natural_vegetation	120	NA	2500	30	283_atlantic_spatial_natural_vegetation_core120_pct_buffer2500	0.211	ATLANTIC SPATIAL - Core 120|240m Natural	https://zenodo.org/records/14577598/files/283_atlantic_spatial_natural_vegetation_core120_pct_buffer2500.tif?download=1	https://zenodo.org/records/14577598/files/283_atlantic_spatial_natural_vegetation_core120_pct_buffer2500.tfw?download=1	https://doi.org/10.5281/zenodo.14577598
284	atlantic_spatial_natural_vegetation_core240	landscape	core_binary	natural vegetation core 240 m	0 and 1	non-core (0); core (1)	binary	natural_vegetation	240	NA	NA	30	284_atlantic_spatial_natural_vegetation_core240	0.029	ATLANTIC SPATIAL - Core 120|240m Natural	https://zenodo.org/records/14577598/files/284_atlantic_spatial_natural_vegetation_core240.tif?download=1	https://zenodo.org/records/14577598/files/284_atlantic_spatial_natural_vegetation_core240.tfw?download=1	https://doi.org/10.5281/zenodo.14577598
285	atlantic_spatial_natural_vegetation_core240_id	landscape	core_id	natural vegetation core area original 240 m	1 to infinity	identification	categorical	natural_vegetation	240	NA	NA	30	285_atlantic_spatial_natural_vegetation_core240_id	0.067	ATLANTIC SPATIAL - Core 120|240m Natural	https://zenodo.org/records/14577598/files/285_atlantic_spatial_natural_vegetation_core240_id.tif?download=1	https://zenodo.org/records/14577598/files/285_atlantic_spatial_natural_vegetation_core240_id.tfw?download=1	https://doi.org/10.5281/zenodo.14577598
286	atlantic_spatial_natural_vegetation_core240_area	landscape	core_area	natural vegetation core area 240 m	0.09 to infinity	area	hectares	natural_vegetation	240	NA	NA	30	286_atlantic_spatial_natural_vegetation_core240_area	0.153	ATLANTIC SPATIAL - Core 120|240m Natural	https://zenodo.org/records/14577598/files/286_atlantic_spatial_natural_vegetation_core240_area.tif?download=1	https://zenodo.org/records/14577598/files/286_atlantic_spatial_natural_vegetation_core240_area.tfw?download=1	https://doi.org/10.5281/zenodo.14577598
287	atlantic_spatial_natural_vegetation_core240_area_original	landscape	core_area_original	natural vegetation core area original 240 m	0.09 to infinity	area	hectares	natural_vegetation	240	NA	NA	30	287_atlantic_spatial_natural_vegetation_core240_area_original	0.328	ATLANTIC SPATIAL - Core 120|240m Natural	https://zenodo.org/records/14577598/files/287_atlantic_spatial_natural_vegetation_core240_area_original.tif?download=1	https://zenodo.org/records/14577598/files/287_atlantic_spatial_natural_vegetation_core240_area_original.tfw?download=1	https://doi.org/10.5281/zenodo.14577598
288	atlantic_spatial_natural_vegetation_core240_core_number	landscape	number_of_cores	natural vegetation core number original 240 m	1 to infinity	number of cores	discrete	natural_vegetation	240	NA	NA	30	288_atlantic_spatial_natural_vegetation_core240_core_number	0.178	ATLANTIC SPATIAL - Core 120|240m Natural	https://zenodo.org/records/14577598/files/288_atlantic_spatial_natural_vegetation_core240_core_number.tif?download=1	https://zenodo.org/records/14577598/files/288_atlantic_spatial_natural_vegetation_core240_core_number.tfw?download=1	https://doi.org/10.5281/zenodo.14577598
289	atlantic_spatial_natural_vegetation_core240_pct_buffer0050	landscape	core_percentage	natural vegetation core 240 m cover percentage using 50 m buffer	0 to 100	percentage	proportion	natural_vegetation	240	NA	50	30	289_atlantic_spatial_natural_vegetation_core240_pct_buffer0050	0.052	ATLANTIC SPATIAL - Core 120|240m Natural	https://zenodo.org/records/14577598/files/289_atlantic_spatial_natural_vegetation_core240_pct_buffer0050.tif?download=1	https://zenodo.org/records/14577598/files/289_atlantic_spatial_natural_vegetation_core240_pct_buffer0050.tfw?download=1	https://doi.org/10.5281/zenodo.14577598
290	atlantic_spatial_natural_vegetation_core240_pct_buffer0100	landscape	core_percentage	natural vegetation core 240 m cover percentage using 100 m buffer	0 to 100	percentage	proportion	natural_vegetation	240	NA	100	30	290_atlantic_spatial_natural_vegetation_core240_pct_buffer0100	0.07	ATLANTIC SPATIAL - Core 120|240m Natural	https://zenodo.org/records/14577598/files/290_atlantic_spatial_natural_vegetation_core240_pct_buffer0100.tif?download=1	https://zenodo.org/records/14577598/files/290_atlantic_spatial_natural_vegetation_core240_pct_buffer0100.tfw?download=1	https://doi.org/10.5281/zenodo.14577598
291	atlantic_spatial_natural_vegetation_core240_pct_buffer0150	landscape	core_percentage	natural vegetation core 240 m cover percentage using 150 m buffer	0 to 100	percentage	proportion	natural_vegetation	240	NA	150	30	291_atlantic_spatial_natural_vegetation_core240_pct_buffer0150	0.113	ATLANTIC SPATIAL - Core 120|240m Natural	https://zenodo.org/records/14577598/files/291_atlantic_spatial_natural_vegetation_core240_pct_buffer0150.tif?download=1	https://zenodo.org/records/14577598/files/291_atlantic_spatial_natural_vegetation_core240_pct_buffer0150.tfw?download=1	https://doi.org/10.5281/zenodo.14577598
292	atlantic_spatial_natural_vegetation_core240_pct_buffer0200	landscape	core_percentage	natural vegetation core 240 m cover percentage using 200 m buffer	0 to 100	percentage	proportion	natural_vegetation	240	NA	200	30	292_atlantic_spatial_natural_vegetation_core240_pct_buffer0200	0.144	ATLANTIC SPATIAL - Core 120|240m Natural	https://zenodo.org/records/14577598/files/292_atlantic_spatial_natural_vegetation_core240_pct_buffer0200.tif?download=1	https://zenodo.org/records/14577598/files/292_atlantic_spatial_natural_vegetation_core240_pct_buffer0200.tfw?download=1	https://doi.org/10.5281/zenodo.14577598
293	atlantic_spatial_natural_vegetation_core240_pct_buffer0250	landscape	core_percentage	natural vegetation core 240 m cover percentage using 250 m buffer	0 to 100	percentage	proportion	natural_vegetation	240	NA	250	30	293_atlantic_spatial_natural_vegetation_core240_pct_buffer0250	0.159	ATLANTIC SPATIAL - Core 120|240m Natural	https://zenodo.org/records/14577598/files/293_atlantic_spatial_natural_vegetation_core240_pct_buffer0250.tif?download=1	https://zenodo.org/records/14577598/files/293_atlantic_spatial_natural_vegetation_core240_pct_buffer0250.tfw?download=1	https://doi.org/10.5281/zenodo.14577598
294	atlantic_spatial_natural_vegetation_core240_pct_buffer0500	landscape	core_percentage	natural vegetation core 240 m cover percentage using 500 m buffer	0 to 100	percentage	proportion	natural_vegetation	240	NA	500	30	294_atlantic_spatial_natural_vegetation_core240_pct_buffer0500	0.2	ATLANTIC SPATIAL - Core 120|240m Natural	https://zenodo.org/records/14577598/files/294_atlantic_spatial_natural_vegetation_core240_pct_buffer0500.tif?download=1	https://zenodo.org/records/14577598/files/294_atlantic_spatial_natural_vegetation_core240_pct_buffer0500.tfw?download=1	https://doi.org/10.5281/zenodo.14577598
295	atlantic_spatial_natural_vegetation_core240_pct_buffer0750	landscape	core_percentage	natural vegetation core 240 m cover percentage using 750 m buffer	0 to 100	percentage	proportion	natural_vegetation	240	NA	750	30	295_atlantic_spatial_natural_vegetation_core240_pct_buffer0750	0.202	ATLANTIC SPATIAL - Core 120|240m Natural	https://zenodo.org/records/14577598/files/295_atlantic_spatial_natural_vegetation_core240_pct_buffer0750.tif?download=1	https://zenodo.org/records/14577598/files/295_atlantic_spatial_natural_vegetation_core240_pct_buffer0750.tfw?download=1	https://doi.org/10.5281/zenodo.14577598
296	atlantic_spatial_natural_vegetation_core240_pct_buffer1000	landscape	core_percentage	natural vegetation core 240 m cover percentage using 1000 m buffer	0 to 100	percentage	proportion	natural_vegetation	240	NA	1000	30	296_atlantic_spatial_natural_vegetation_core240_pct_buffer1000	0.198	ATLANTIC SPATIAL - Core 120|240m Natural	https://zenodo.org/records/14577598/files/296_atlantic_spatial_natural_vegetation_core240_pct_buffer1000.tif?download=1	https://zenodo.org/records/14577598/files/296_atlantic_spatial_natural_vegetation_core240_pct_buffer1000.tfw?download=1	https://doi.org/10.5281/zenodo.14577598
297	atlantic_spatial_natural_vegetation_core240_pct_buffer1500	landscape	core_percentage	natural vegetation core 240 m cover percentage using 1500 m buffer	0 to 100	percentage	proportion	natural_vegetation	240	NA	1500	30	297_atlantic_spatial_natural_vegetation_core240_pct_buffer1500	0.183	ATLANTIC SPATIAL - Core 120|240m Natural	https://zenodo.org/records/14577598/files/297_atlantic_spatial_natural_vegetation_core240_pct_buffer1500.tif?download=1	https://zenodo.org/records/14577598/files/297_atlantic_spatial_natural_vegetation_core240_pct_buffer1500.tfw?download=1	https://doi.org/10.5281/zenodo.14577598
298	atlantic_spatial_natural_vegetation_core240_pct_buffer2000	landscape	core_percentage	natural vegetation core 240 m cover percentage using 2000 m buffer	0 to 100	percentage	proportion	natural_vegetation	240	NA	2000	30	298_atlantic_spatial_natural_vegetation_core240_pct_buffer2000	0.168	ATLANTIC SPATIAL - Core 120|240m Natural	https://zenodo.org/records/14577598/files/298_atlantic_spatial_natural_vegetation_core240_pct_buffer2000.tif?download=1	https://zenodo.org/records/14577598/files/298_atlantic_spatial_natural_vegetation_core240_pct_buffer2000.tfw?download=1	https://doi.org/10.5281/zenodo.14577598
299	atlantic_spatial_natural_vegetation_core240_pct_buffer2500	landscape	core_percentage	natural vegetation core 240 m cover percentage using 2500 m buffer	0 to 100	percentage	proportion	natural_vegetation	240	NA	2500	30	299_atlantic_spatial_natural_vegetation_core240_pct_buffer2500	0.153	ATLANTIC SPATIAL - Core 120|240m Natural	https://zenodo.org/records/14577598/files/299_atlantic_spatial_natural_vegetation_core240_pct_buffer2500.tif?download=1	https://zenodo.org/records/14577598/files/299_atlantic_spatial_natural_vegetation_core240_pct_buffer2500.tfw?download=1	https://doi.org/10.5281/zenodo.14577598
300	atlantic_spatial_natural_vegetation_edge030	landscape	edge_binary	natural vegetation edge 30 m	0 and 1	non-edge (0); edge (1)	binary	natural_vegetation	30	NA	NA	30	300_atlantic_spatial_natural_vegetation_edge030	0.159	ATLANTIC SPATIAL - Edge 30|60|90m Natural	https://zenodo.org/records/14529647/files/300_atlantic_spatial_natural_vegetation_edge030.tif?download=1	https://zenodo.org/records/14529647/files/300_atlantic_spatial_natural_vegetation_edge030.tfw?download=1	https://doi.org/10.5281/zenodo.14529647
301	atlantic_spatial_natural_vegetation_edge030_id	landscape	edge_id	natural vegetation edge area original 30 m	1 to infinity	identification	categorical	natural_vegetation	30	NA	NA	30	301_atlantic_spatial_natural_vegetation_edge030_id	0.374	ATLANTIC SPATIAL - Edge 30|60|90m Natural	https://zenodo.org/records/14529647/files/301_atlantic_spatial_natural_vegetation_edge030_id.tif?download=1	https://zenodo.org/records/14529647/files/301_atlantic_spatial_natural_vegetation_edge030_id.tfw?download=1	https://doi.org/10.5281/zenodo.14529647
302	atlantic_spatial_natural_vegetation_edge030_area	landscape	edge_area	natural vegetation edge area 30 m	0.09 to infinity	area	hectares	natural_vegetation	30	NA	NA	30	302_atlantic_spatial_natural_vegetation_edge030_area	0.498	ATLANTIC SPATIAL - Edge 30|60|90m Natural	https://zenodo.org/records/14529647/files/302_atlantic_spatial_natural_vegetation_edge030_area.tif?download=1	https://zenodo.org/records/14529647/files/302_atlantic_spatial_natural_vegetation_edge030_area.tfw?download=1	https://doi.org/10.5281/zenodo.14529647
303	atlantic_spatial_natural_vegetation_edge030_area_original	landscape	edge_area_original	natural vegetation edge area original 30 m	0.09 to infinity	area	hectares	natural_vegetation	30	NA	NA	30	303_atlantic_spatial_natural_vegetation_edge030_area_original	0.43	ATLANTIC SPATIAL - Edge 30|60|90m Natural	https://zenodo.org/records/14529647/files/303_atlantic_spatial_natural_vegetation_edge030_area_original.tif?download=1	https://zenodo.org/records/14529647/files/303_atlantic_spatial_natural_vegetation_edge030_area_original.tfw?download=1	https://doi.org/10.5281/zenodo.14529647
304	atlantic_spatial_natural_vegetation_edge030_pct_buffer0050	landscape	edge_percentage	natural vegetation edge 30 m cover percentage using 50 m buffer	0 to 100	percentage	proportion	natural_vegetation	30	NA	50	30	304_atlantic_spatial_natural_vegetation_edge030_pct_buffer0050	0.365	ATLANTIC SPATIAL - Edge 30|60|90m Natural	https://zenodo.org/records/14529647/files/304_atlantic_spatial_natural_vegetation_edge030_pct_buffer0050.tif?download=1	https://zenodo.org/records/14529647/files/304_atlantic_spatial_natural_vegetation_edge030_pct_buffer0050.tfw?download=1	https://doi.org/10.5281/zenodo.14529647
305	atlantic_spatial_natural_vegetation_edge030_pct_buffer0100	landscape	edge_percentage	natural vegetation edge 30 m cover percentage using 100 m buffer	0 to 100	percentage	proportion	natural_vegetation	30	NA	100	30	305_atlantic_spatial_natural_vegetation_edge030_pct_buffer0100	0.492	ATLANTIC SPATIAL - Edge 30|60|90m Natural	https://zenodo.org/records/14529647/files/305_atlantic_spatial_natural_vegetation_edge030_pct_buffer0100.tif?download=1	https://zenodo.org/records/14529647/files/305_atlantic_spatial_natural_vegetation_edge030_pct_buffer0100.tfw?download=1	https://doi.org/10.5281/zenodo.14529647
306	atlantic_spatial_natural_vegetation_edge030_pct_buffer0150	landscape	edge_percentage	natural vegetation edge 30 m cover percentage using 150 m buffer	0 to 100	percentage	proportion	natural_vegetation	30	NA	150	30	306_atlantic_spatial_natural_vegetation_edge030_pct_buffer0150	0.684	ATLANTIC SPATIAL - Edge 30|60|90m Natural	https://zenodo.org/records/14529647/files/306_atlantic_spatial_natural_vegetation_edge030_pct_buffer0150.tif?download=1	https://zenodo.org/records/14529647/files/306_atlantic_spatial_natural_vegetation_edge030_pct_buffer0150.tfw?download=1	https://doi.org/10.5281/zenodo.14529647
307	atlantic_spatial_natural_vegetation_edge030_pct_buffer0200	landscape	edge_percentage	natural vegetation edge 30 m cover percentage using 200 m buffer	0 to 100	percentage	proportion	natural_vegetation	30	NA	200	30	307_atlantic_spatial_natural_vegetation_edge030_pct_buffer0200	0.691	ATLANTIC SPATIAL - Edge 30|60|90m Natural	https://zenodo.org/records/14529647/files/307_atlantic_spatial_natural_vegetation_edge030_pct_buffer0200.tif?download=1	https://zenodo.org/records/14529647/files/307_atlantic_spatial_natural_vegetation_edge030_pct_buffer0200.tfw?download=1	https://doi.org/10.5281/zenodo.14529647
308	atlantic_spatial_natural_vegetation_edge030_pct_buffer0250	landscape	edge_percentage	natural vegetation edge 30 m cover percentage using 250 m buffer	0 to 100	percentage	proportion	natural_vegetation	30	NA	250	30	308_atlantic_spatial_natural_vegetation_edge030_pct_buffer0250	0.681	ATLANTIC SPATIAL - Edge 30|60|90m Natural	https://zenodo.org/records/14529647/files/308_atlantic_spatial_natural_vegetation_edge030_pct_buffer0250.tif?download=1	https://zenodo.org/records/14529647/files/308_atlantic_spatial_natural_vegetation_edge030_pct_buffer0250.tfw?download=1	https://doi.org/10.5281/zenodo.14529647
309	atlantic_spatial_natural_vegetation_edge030_pct_buffer0500	landscape	edge_percentage	natural vegetation edge 30 m cover percentage using 500 m buffer	0 to 100	percentage	proportion	natural_vegetation	30	NA	500	30	309_atlantic_spatial_natural_vegetation_edge030_pct_buffer0500	0.488	ATLANTIC SPATIAL - Edge 30|60|90m Natural	https://zenodo.org/records/14529647/files/309_atlantic_spatial_natural_vegetation_edge030_pct_buffer0500.tif?download=1	https://zenodo.org/records/14529647/files/309_atlantic_spatial_natural_vegetation_edge030_pct_buffer0500.tfw?download=1	https://doi.org/10.5281/zenodo.14529647
310	atlantic_spatial_natural_vegetation_edge030_pct_buffer0750	landscape	edge_percentage	natural vegetation edge 30 m cover percentage using 750 m buffer	0 to 100	percentage	proportion	natural_vegetation	30	NA	750	30	310_atlantic_spatial_natural_vegetation_edge030_pct_buffer0750	0.381	ATLANTIC SPATIAL - Edge 30|60|90m Natural	https://zenodo.org/records/14529647/files/310_atlantic_spatial_natural_vegetation_edge030_pct_buffer0750.tif?download=1	https://zenodo.org/records/14529647/files/310_atlantic_spatial_natural_vegetation_edge030_pct_buffer0750.tfw?download=1	https://doi.org/10.5281/zenodo.14529647
311	atlantic_spatial_natural_vegetation_edge030_pct_buffer1000	landscape	edge_percentage	natural vegetation edge 30 m cover percentage using 1000 m buffer	0 to 100	percentage	proportion	natural_vegetation	30	NA	1000	30	311_atlantic_spatial_natural_vegetation_edge030_pct_buffer1000	0.31	ATLANTIC SPATIAL - Edge 30|60|90m Natural	https://zenodo.org/records/14529647/files/311_atlantic_spatial_natural_vegetation_edge030_pct_buffer1000.tif?download=1	https://zenodo.org/records/14529647/files/311_atlantic_spatial_natural_vegetation_edge030_pct_buffer1000.tfw?download=1	https://doi.org/10.5281/zenodo.14529647
312	atlantic_spatial_natural_vegetation_edge030_pct_buffer1500	landscape	edge_percentage	natural vegetation edge 30 m cover percentage using 1500 m buffer	0 to 100	percentage	proportion	natural_vegetation	30	NA	1500	30	312_atlantic_spatial_natural_vegetation_edge030_pct_buffer1500	0.217	ATLANTIC SPATIAL - Edge 30|60|90m Natural	https://zenodo.org/records/14529647/files/312_atlantic_spatial_natural_vegetation_edge030_pct_buffer1500.tif?download=1	https://zenodo.org/records/14529647/files/312_atlantic_spatial_natural_vegetation_edge030_pct_buffer1500.tfw?download=1	https://doi.org/10.5281/zenodo.14529647
313	atlantic_spatial_natural_vegetation_edge030_pct_buffer2000	landscape	edge_percentage	natural vegetation edge 30 m cover percentage using 2000 m buffer	0 to 100	percentage	proportion	natural_vegetation	30	NA	2000	30	313_atlantic_spatial_natural_vegetation_edge030_pct_buffer2000	0.169	ATLANTIC SPATIAL - Edge 30|60|90m Natural	https://zenodo.org/records/14529647/files/313_atlantic_spatial_natural_vegetation_edge030_pct_buffer2000.tif?download=1	https://zenodo.org/records/14529647/files/313_atlantic_spatial_natural_vegetation_edge030_pct_buffer2000.tfw?download=1	https://doi.org/10.5281/zenodo.14529647
314	atlantic_spatial_natural_vegetation_edge030_pct_buffer2500	landscape	edge_percentage	natural vegetation edge 30 m cover percentage using 2500 m buffer	0 to 100	percentage	proportion	natural_vegetation	30	NA	2500	30	314_atlantic_spatial_natural_vegetation_edge030_pct_buffer2500	0.14	ATLANTIC SPATIAL - Edge 30|60|90m Natural	https://zenodo.org/records/14529647/files/314_atlantic_spatial_natural_vegetation_edge030_pct_buffer2500.tif?download=1	https://zenodo.org/records/14529647/files/314_atlantic_spatial_natural_vegetation_edge030_pct_buffer2500.tfw?download=1	https://doi.org/10.5281/zenodo.14529647
315	atlantic_spatial_natural_vegetation_edge060	landscape	edge_binary	natural vegetation edge 60 m	0 and 1	non-edge (0); edge (1)	binary	natural_vegetation	60	NA	NA	30	315_atlantic_spatial_natural_vegetation_edge060	0.154	ATLANTIC SPATIAL - Edge 30|60|90m Natural	https://zenodo.org/records/14529647/files/315_atlantic_spatial_natural_vegetation_edge060.tif?download=1	https://zenodo.org/records/14529647/files/315_atlantic_spatial_natural_vegetation_edge060.tfw?download=1	https://doi.org/10.5281/zenodo.14529647
316	atlantic_spatial_natural_vegetation_edge060_id	landscape	edge_id	natural vegetation edge area original 60 m	1 to infinity	identification	categorical	natural_vegetation	60	NA	NA	30	316_atlantic_spatial_natural_vegetation_edge060_id	0.353	ATLANTIC SPATIAL - Edge 30|60|90m Natural	https://zenodo.org/records/14529647/files/316_atlantic_spatial_natural_vegetation_edge060_id.tif?download=1	https://zenodo.org/records/14529647/files/316_atlantic_spatial_natural_vegetation_edge060_id.tfw?download=1	https://doi.org/10.5281/zenodo.14529647
317	atlantic_spatial_natural_vegetation_edge060_area	landscape	edge_area	natural vegetation edge area 60 m	0.09 to infinity	area	hectares	natural_vegetation	60	NA	NA	30	317_atlantic_spatial_natural_vegetation_edge060_area	0.485	ATLANTIC SPATIAL - Edge 30|60|90m Natural	https://zenodo.org/records/14529647/files/317_atlantic_spatial_natural_vegetation_edge060_area.tif?download=1	https://zenodo.org/records/14529647/files/317_atlantic_spatial_natural_vegetation_edge060_area.tfw?download=1	https://doi.org/10.5281/zenodo.14529647
318	atlantic_spatial_natural_vegetation_edge060_area_original	landscape	edge_area_original	natural vegetation edge area original 60 m	0.09 to infinity	area	hectares	natural_vegetation	60	NA	NA	30	318_atlantic_spatial_natural_vegetation_edge060_area_original	0.435	ATLANTIC SPATIAL - Edge 30|60|90m Natural	https://zenodo.org/records/14529647/files/318_atlantic_spatial_natural_vegetation_edge060_area_original.tif?download=1	https://zenodo.org/records/14529647/files/318_atlantic_spatial_natural_vegetation_edge060_area_original.tfw?download=1	https://doi.org/10.5281/zenodo.14529647
319	atlantic_spatial_natural_vegetation_edge060_pct_buffer0050	landscape	edge_percentage	natural vegetation edge 60 m cover percentage using 50 m buffer	0 to 100	percentage	proportion	natural_vegetation	60	NA	50	30	319_atlantic_spatial_natural_vegetation_edge060_pct_buffer0050	0.407	ATLANTIC SPATIAL - Edge 30|60|90m Natural	https://zenodo.org/records/14529647/files/319_atlantic_spatial_natural_vegetation_edge060_pct_buffer0050.tif?download=1	https://zenodo.org/records/14529647/files/319_atlantic_spatial_natural_vegetation_edge060_pct_buffer0050.tfw?download=1	https://doi.org/10.5281/zenodo.14529647
320	atlantic_spatial_natural_vegetation_edge060_pct_buffer0100	landscape	edge_percentage	natural vegetation edge 60 m cover percentage using 100 m buffer	0 to 100	percentage	proportion	natural_vegetation	60	NA	100	30	320_atlantic_spatial_natural_vegetation_edge060_pct_buffer0100	0.539	ATLANTIC SPATIAL - Edge 30|60|90m Natural	https://zenodo.org/records/14529647/files/320_atlantic_spatial_natural_vegetation_edge060_pct_buffer0100.tif?download=1	https://zenodo.org/records/14529647/files/320_atlantic_spatial_natural_vegetation_edge060_pct_buffer0100.tfw?download=1	https://doi.org/10.5281/zenodo.14529647
321	atlantic_spatial_natural_vegetation_edge060_pct_buffer0150	landscape	edge_percentage	natural vegetation edge 60 m cover percentage using 150 m buffer	0 to 100	percentage	proportion	natural_vegetation	60	NA	150	30	321_atlantic_spatial_natural_vegetation_edge060_pct_buffer0150	0.765	ATLANTIC SPATIAL - Edge 30|60|90m Natural	https://zenodo.org/records/14529647/files/321_atlantic_spatial_natural_vegetation_edge060_pct_buffer0150.tif?download=1	https://zenodo.org/records/14529647/files/321_atlantic_spatial_natural_vegetation_edge060_pct_buffer0150.tfw?download=1	https://doi.org/10.5281/zenodo.14529647
322	atlantic_spatial_natural_vegetation_edge060_pct_buffer0200	landscape	edge_percentage	natural vegetation edge 60 m cover percentage using 200 m buffer	0 to 100	percentage	proportion	natural_vegetation	60	NA	200	30	322_atlantic_spatial_natural_vegetation_edge060_pct_buffer0200	0.783	ATLANTIC SPATIAL - Edge 30|60|90m Natural	https://zenodo.org/records/14529647/files/322_atlantic_spatial_natural_vegetation_edge060_pct_buffer0200.tif?download=1	https://zenodo.org/records/14529647/files/322_atlantic_spatial_natural_vegetation_edge060_pct_buffer0200.tfw?download=1	https://doi.org/10.5281/zenodo.14529647
323	atlantic_spatial_natural_vegetation_edge060_pct_buffer0250	landscape	edge_percentage	natural vegetation edge 60 m cover percentage using 250 m buffer	0 to 100	percentage	proportion	natural_vegetation	60	NA	250	30	323_atlantic_spatial_natural_vegetation_edge060_pct_buffer0250	0.777	ATLANTIC SPATIAL - Edge 30|60|90m Natural	https://zenodo.org/records/14529647/files/323_atlantic_spatial_natural_vegetation_edge060_pct_buffer0250.tif?download=1	https://zenodo.org/records/14529647/files/323_atlantic_spatial_natural_vegetation_edge060_pct_buffer0250.tfw?download=1	https://doi.org/10.5281/zenodo.14529647
324	atlantic_spatial_natural_vegetation_edge060_pct_buffer0500	landscape	edge_percentage	natural vegetation edge 60 m cover percentage using 500 m buffer	0 to 100	percentage	proportion	natural_vegetation	60	NA	500	30	324_atlantic_spatial_natural_vegetation_edge060_pct_buffer0500	0.584	ATLANTIC SPATIAL - Edge 30|60|90m Natural	https://zenodo.org/records/14529647/files/324_atlantic_spatial_natural_vegetation_edge060_pct_buffer0500.tif?download=1	https://zenodo.org/records/14529647/files/324_atlantic_spatial_natural_vegetation_edge060_pct_buffer0500.tfw?download=1	https://doi.org/10.5281/zenodo.14529647
325	atlantic_spatial_natural_vegetation_edge060_pct_buffer0750	landscape	edge_percentage	natural vegetation edge 60 m cover percentage using 750 m buffer	0 to 100	percentage	proportion	natural_vegetation	60	NA	750	30	325_atlantic_spatial_natural_vegetation_edge060_pct_buffer0750	0.478	ATLANTIC SPATIAL - Edge 30|60|90m Natural	https://zenodo.org/records/14529647/files/325_atlantic_spatial_natural_vegetation_edge060_pct_buffer0750.tif?download=1	https://zenodo.org/records/14529647/files/325_atlantic_spatial_natural_vegetation_edge060_pct_buffer0750.tfw?download=1	https://doi.org/10.5281/zenodo.14529647
326	atlantic_spatial_natural_vegetation_edge060_pct_buffer1000	landscape	edge_percentage	natural vegetation edge 60 m cover percentage using 1000 m buffer	0 to 100	percentage	proportion	natural_vegetation	60	NA	1000	30	326_atlantic_spatial_natural_vegetation_edge060_pct_buffer1000	0.403	ATLANTIC SPATIAL - Edge 30|60|90m Natural	https://zenodo.org/records/14529647/files/326_atlantic_spatial_natural_vegetation_edge060_pct_buffer1000.tif?download=1	https://zenodo.org/records/14529647/files/326_atlantic_spatial_natural_vegetation_edge060_pct_buffer1000.tfw?download=1	https://doi.org/10.5281/zenodo.14529647
327	atlantic_spatial_natural_vegetation_edge060_pct_buffer1500	landscape	edge_percentage	natural vegetation edge 60 m cover percentage using 1500 m buffer	0 to 100	percentage	proportion	natural_vegetation	60	NA	1500	30	327_atlantic_spatial_natural_vegetation_edge060_pct_buffer1500	0.294	ATLANTIC SPATIAL - Edge 30|60|90m Natural	https://zenodo.org/records/14529647/files/327_atlantic_spatial_natural_vegetation_edge060_pct_buffer1500.tif?download=1	https://zenodo.org/records/14529647/files/327_atlantic_spatial_natural_vegetation_edge060_pct_buffer1500.tfw?download=1	https://doi.org/10.5281/zenodo.14529647
328	atlantic_spatial_natural_vegetation_edge060_pct_buffer2000	landscape	edge_percentage	natural vegetation edge 60 m cover percentage using 2000 m buffer	0 to 100	percentage	proportion	natural_vegetation	60	NA	2000	30	328_atlantic_spatial_natural_vegetation_edge060_pct_buffer2000	0.229	ATLANTIC SPATIAL - Edge 30|60|90m Natural	https://zenodo.org/records/14529647/files/328_atlantic_spatial_natural_vegetation_edge060_pct_buffer2000.tif?download=1	https://zenodo.org/records/14529647/files/328_atlantic_spatial_natural_vegetation_edge060_pct_buffer2000.tfw?download=1	https://doi.org/10.5281/zenodo.14529647
329	atlantic_spatial_natural_vegetation_edge060_pct_buffer2500	landscape	edge_percentage	natural vegetation edge 60 m cover percentage using 2500 m buffer	0 to 100	percentage	proportion	natural_vegetation	60	NA	2500	30	329_atlantic_spatial_natural_vegetation_edge060_pct_buffer2500	0.191	ATLANTIC SPATIAL - Edge 30|60|90m Natural	https://zenodo.org/records/14529647/files/329_atlantic_spatial_natural_vegetation_edge060_pct_buffer2500.tif?download=1	https://zenodo.org/records/14529647/files/329_atlantic_spatial_natural_vegetation_edge060_pct_buffer2500.tfw?download=1	https://doi.org/10.5281/zenodo.14529647
330	atlantic_spatial_natural_vegetation_edge090	landscape	edge_binary	natural vegetation edge 90 m	0 and 1	non-edge (0); edge (1)	binary	natural_vegetation	90	NA	NA	30	330_atlantic_spatial_natural_vegetation_edge090	0.15	ATLANTIC SPATIAL - Edge 30|60|90m Natural	https://zenodo.org/records/14529647/files/330_atlantic_spatial_natural_vegetation_edge090.tif?download=1	https://zenodo.org/records/14529647/files/330_atlantic_spatial_natural_vegetation_edge090.tfw?download=1	https://doi.org/10.5281/zenodo.14529647
331	atlantic_spatial_natural_vegetation_edge090_id	landscape	edge_id	natural vegetation edge area original 90 m	1 to infinity	identification	categorical	natural_vegetation	90	NA	NA	30	331_atlantic_spatial_natural_vegetation_edge090_id	0.337	ATLANTIC SPATIAL - Edge 30|60|90m Natural	https://zenodo.org/records/14529647/files/331_atlantic_spatial_natural_vegetation_edge090_id.tif?download=1	https://zenodo.org/records/14529647/files/331_atlantic_spatial_natural_vegetation_edge090_id.tfw?download=1	https://doi.org/10.5281/zenodo.14529647
332	atlantic_spatial_natural_vegetation_edge090_area	landscape	edge_area	natural vegetation edge area 90 m	0.09 to infinity	area	hectares	natural_vegetation	90	NA	NA	30	332_atlantic_spatial_natural_vegetation_edge090_area	0.472	ATLANTIC SPATIAL - Edge 30|60|90m Natural	https://zenodo.org/records/14529647/files/332_atlantic_spatial_natural_vegetation_edge090_area.tif?download=1	https://zenodo.org/records/14529647/files/332_atlantic_spatial_natural_vegetation_edge090_area.tfw?download=1	https://doi.org/10.5281/zenodo.14529647
333	atlantic_spatial_natural_vegetation_edge090_area_original	landscape	edge_area_original	natural vegetation edge area original 90 m	0.09 to infinity	area	hectares	natural_vegetation	90	NA	NA	30	333_atlantic_spatial_natural_vegetation_edge090_area_original	0.435	ATLANTIC SPATIAL - Edge 30|60|90m Natural	https://zenodo.org/records/14529647/files/333_atlantic_spatial_natural_vegetation_edge090_area_original.tif?download=1	https://zenodo.org/records/14529647/files/333_atlantic_spatial_natural_vegetation_edge090_area_original.tfw?download=1	https://doi.org/10.5281/zenodo.14529647
334	atlantic_spatial_natural_vegetation_edge090_pct_buffer0050	landscape	edge_percentage	natural vegetation edge 90 m cover percentage using 50 m buffer	0 to 100	percentage	proportion	natural_vegetation	90	NA	50	30	334_atlantic_spatial_natural_vegetation_edge090_pct_buffer0050	0.416	ATLANTIC SPATIAL - Edge 30|60|90m Natural	https://zenodo.org/records/14529647/files/334_atlantic_spatial_natural_vegetation_edge090_pct_buffer0050.tif?download=1	https://zenodo.org/records/14529647/files/334_atlantic_spatial_natural_vegetation_edge090_pct_buffer0050.tfw?download=1	https://doi.org/10.5281/zenodo.14529647
335	atlantic_spatial_natural_vegetation_edge090_pct_buffer0100	landscape	edge_percentage	natural vegetation edge 90 m cover percentage using 100 m buffer	0 to 100	percentage	proportion	natural_vegetation	90	NA	100	30	335_atlantic_spatial_natural_vegetation_edge090_pct_buffer0100	0.558	ATLANTIC SPATIAL - Edge 30|60|90m Natural	https://zenodo.org/records/14529647/files/335_atlantic_spatial_natural_vegetation_edge090_pct_buffer0100.tif?download=1	https://zenodo.org/records/14529647/files/335_atlantic_spatial_natural_vegetation_edge090_pct_buffer0100.tfw?download=1	https://doi.org/10.5281/zenodo.14529647
336	atlantic_spatial_natural_vegetation_edge090_pct_buffer0150	landscape	edge_percentage	natural vegetation edge 90 m cover percentage using 150 m buffer	0 to 100	percentage	proportion	natural_vegetation	90	NA	150	30	336_atlantic_spatial_natural_vegetation_edge090_pct_buffer0150	0.803	ATLANTIC SPATIAL - Edge 30|60|90m Natural	https://zenodo.org/records/14529647/files/336_atlantic_spatial_natural_vegetation_edge090_pct_buffer0150.tif?download=1	https://zenodo.org/records/14529647/files/336_atlantic_spatial_natural_vegetation_edge090_pct_buffer0150.tfw?download=1	https://doi.org/10.5281/zenodo.14529647
337	atlantic_spatial_natural_vegetation_edge090_pct_buffer0200	landscape	edge_percentage	natural vegetation edge 90 m cover percentage using 200 m buffer	0 to 100	percentage	proportion	natural_vegetation	90	NA	200	30	337_atlantic_spatial_natural_vegetation_edge090_pct_buffer0200	0.826	ATLANTIC SPATIAL - Edge 30|60|90m Natural	https://zenodo.org/records/14529647/files/337_atlantic_spatial_natural_vegetation_edge090_pct_buffer0200.tif?download=1	https://zenodo.org/records/14529647/files/337_atlantic_spatial_natural_vegetation_edge090_pct_buffer0200.tfw?download=1	https://doi.org/10.5281/zenodo.14529647
338	atlantic_spatial_natural_vegetation_edge090_pct_buffer0250	landscape	edge_percentage	natural vegetation edge 90 m cover percentage using 250 m buffer	0 to 100	percentage	proportion	natural_vegetation	90	NA	250	30	338_atlantic_spatial_natural_vegetation_edge090_pct_buffer0250	0.821	ATLANTIC SPATIAL - Edge 30|60|90m Natural	https://zenodo.org/records/14529647/files/338_atlantic_spatial_natural_vegetation_edge090_pct_buffer0250.tif?download=1	https://zenodo.org/records/14529647/files/338_atlantic_spatial_natural_vegetation_edge090_pct_buffer0250.tfw?download=1	https://doi.org/10.5281/zenodo.14529647
339	atlantic_spatial_natural_vegetation_edge090_pct_buffer0500	landscape	edge_percentage	natural vegetation edge 90 m cover percentage using 500 m buffer	0 to 100	percentage	proportion	natural_vegetation	90	NA	500	30	339_atlantic_spatial_natural_vegetation_edge090_pct_buffer0500	0.627	ATLANTIC SPATIAL - Edge 30|60|90m Natural	https://zenodo.org/records/14529647/files/339_atlantic_spatial_natural_vegetation_edge090_pct_buffer0500.tif?download=1	https://zenodo.org/records/14529647/files/339_atlantic_spatial_natural_vegetation_edge090_pct_buffer0500.tfw?download=1	https://doi.org/10.5281/zenodo.14529647
340	atlantic_spatial_natural_vegetation_edge090_pct_buffer0750	landscape	edge_percentage	natural vegetation edge 90 m cover percentage using 750 m buffer	0 to 100	percentage	proportion	natural_vegetation	90	NA	750	30	340_atlantic_spatial_natural_vegetation_edge090_pct_buffer0750	0.521	ATLANTIC SPATIAL - Edge 30|60|90m Natural	https://zenodo.org/records/14529647/files/340_atlantic_spatial_natural_vegetation_edge090_pct_buffer0750.tif?download=1	https://zenodo.org/records/14529647/files/340_atlantic_spatial_natural_vegetation_edge090_pct_buffer0750.tfw?download=1	https://doi.org/10.5281/zenodo.14529647
341	atlantic_spatial_natural_vegetation_edge090_pct_buffer1000	landscape	edge_percentage	natural vegetation edge 90 m cover percentage using 1000 m buffer	0 to 100	percentage	proportion	natural_vegetation	90	NA	1000	30	341_atlantic_spatial_natural_vegetation_edge090_pct_buffer1000	0.447	ATLANTIC SPATIAL - Edge 30|60|90m Natural	https://zenodo.org/records/14529647/files/341_atlantic_spatial_natural_vegetation_edge090_pct_buffer1000.tif?download=1	https://zenodo.org/records/14529647/files/341_atlantic_spatial_natural_vegetation_edge090_pct_buffer1000.tfw?download=1	https://doi.org/10.5281/zenodo.14529647
342	atlantic_spatial_natural_vegetation_edge090_pct_buffer1500	landscape	edge_percentage	natural vegetation edge 90 m cover percentage using 1500 m buffer	0 to 100	percentage	proportion	natural_vegetation	90	NA	1500	30	342_atlantic_spatial_natural_vegetation_edge090_pct_buffer1500	0.336	ATLANTIC SPATIAL - Edge 30|60|90m Natural	https://zenodo.org/records/14529647/files/342_atlantic_spatial_natural_vegetation_edge090_pct_buffer1500.tif?download=1	https://zenodo.org/records/14529647/files/342_atlantic_spatial_natural_vegetation_edge090_pct_buffer1500.tfw?download=1	https://doi.org/10.5281/zenodo.14529647
343	atlantic_spatial_natural_vegetation_edge090_pct_buffer2000	landscape	edge_percentage	natural vegetation edge 90 m cover percentage using 2000 m buffer	0 to 100	percentage	proportion	natural_vegetation	90	NA	2000	30	343_atlantic_spatial_natural_vegetation_edge090_pct_buffer2000	0.266	ATLANTIC SPATIAL - Edge 30|60|90m Natural	https://zenodo.org/records/14529647/files/343_atlantic_spatial_natural_vegetation_edge090_pct_buffer2000.tif?download=1	https://zenodo.org/records/14529647/files/343_atlantic_spatial_natural_vegetation_edge090_pct_buffer2000.tfw?download=1	https://doi.org/10.5281/zenodo.14529647
344	atlantic_spatial_natural_vegetation_edge090_pct_buffer2500	landscape	edge_percentage	natural vegetation edge 90 m cover percentage using 2500 m buffer	0 to 100	percentage	proportion	natural_vegetation	90	NA	2500	30	344_atlantic_spatial_natural_vegetation_edge090_pct_buffer2500	0.221	ATLANTIC SPATIAL - Edge 30|60|90m Natural	https://zenodo.org/records/14529647/files/344_atlantic_spatial_natural_vegetation_edge090_pct_buffer2500.tif?download=1	https://zenodo.org/records/14529647/files/344_atlantic_spatial_natural_vegetation_edge090_pct_buffer2500.tfw?download=1	https://doi.org/10.5281/zenodo.14529647
345	atlantic_spatial_natural_vegetation_edge120	landscape	edge_binary	natural vegetation edge 120 m	0 and 1	non-edge (0); edge (1)	binary	natural_vegetation	120	NA	NA	30	345_atlantic_spatial_natural_vegetation_edge120	0.147	ATLANTIC SPATIAL - Edge 120|240m Natural	https://zenodo.org/records/14577617/files/345_atlantic_spatial_natural_vegetation_edge120.tif?download=1	https://zenodo.org/records/14577617/files/345_atlantic_spatial_natural_vegetation_edge120.tfw?download=1	https://doi.org/10.5281/zenodo.14577617
346	atlantic_spatial_natural_vegetation_edge120_id	landscape	edge_id	natural vegetation edge area original 120 m	1 to infinity	identification	categorical	natural_vegetation	120	NA	NA	30	346_atlantic_spatial_natural_vegetation_edge120_id	0.329	ATLANTIC SPATIAL - Edge 120|240m Natural	https://zenodo.org/records/14577617/files/346_atlantic_spatial_natural_vegetation_edge120_id.tif?download=1	https://zenodo.org/records/14577617/files/346_atlantic_spatial_natural_vegetation_edge120_id.tfw?download=1	https://doi.org/10.5281/zenodo.14577617
347	atlantic_spatial_natural_vegetation_edge120_area	landscape	edge_area	natural vegetation edge area 120 m	0.09 to infinity	area	hectares	natural_vegetation	120	NA	NA	30	347_atlantic_spatial_natural_vegetation_edge120_area	0.464	ATLANTIC SPATIAL - Edge 120|240m Natural	https://zenodo.org/records/14577617/files/347_atlantic_spatial_natural_vegetation_edge120_area.tif?download=1	https://zenodo.org/records/14577617/files/347_atlantic_spatial_natural_vegetation_edge120_area.tfw?download=1	https://doi.org/10.5281/zenodo.14577617
348	atlantic_spatial_natural_vegetation_edge120_area_original	landscape	edge_area_original	natural vegetation edge area original 120 m	0.09 to infinity	area	hectares	natural_vegetation	120	NA	NA	30	348_atlantic_spatial_natural_vegetation_edge120_area_original	0.436	ATLANTIC SPATIAL - Edge 120|240m Natural	https://zenodo.org/records/14577617/files/348_atlantic_spatial_natural_vegetation_edge120_area_original.tif?download=1	https://zenodo.org/records/14577617/files/348_atlantic_spatial_natural_vegetation_edge120_area_original.tfw?download=1	https://doi.org/10.5281/zenodo.14577617
349	atlantic_spatial_natural_vegetation_edge120_pct_buffer0050	landscape	edge_percentage	natural vegetation edge 120 m cover percentage using 50 m buffer	0 to 100	percentage	proportion	natural_vegetation	120	NA	50	30	349_atlantic_spatial_natural_vegetation_edge120_pct_buffer0050	0.41	ATLANTIC SPATIAL - Edge 120|240m Natural	https://zenodo.org/records/14577617/files/349_atlantic_spatial_natural_vegetation_edge120_pct_buffer0050.tif?download=1	https://zenodo.org/records/14577617/files/349_atlantic_spatial_natural_vegetation_edge120_pct_buffer0050.tfw?download=1	https://doi.org/10.5281/zenodo.14577617
350	atlantic_spatial_natural_vegetation_edge120_pct_buffer0100	landscape	edge_percentage	natural vegetation edge 120 m cover percentage using 100 m buffer	0 to 100	percentage	proportion	natural_vegetation	120	NA	100	30	350_atlantic_spatial_natural_vegetation_edge120_pct_buffer0100	0.565	ATLANTIC SPATIAL - Edge 120|240m Natural	https://zenodo.org/records/14577617/files/350_atlantic_spatial_natural_vegetation_edge120_pct_buffer0100.tif?download=1	https://zenodo.org/records/14577617/files/350_atlantic_spatial_natural_vegetation_edge120_pct_buffer0100.tfw?download=1	https://doi.org/10.5281/zenodo.14577617
351	atlantic_spatial_natural_vegetation_edge120_pct_buffer0150	landscape	edge_percentage	natural vegetation edge 120 m cover percentage using 150 m buffer	0 to 100	percentage	proportion	natural_vegetation	120	NA	150	30	351_atlantic_spatial_natural_vegetation_edge120_pct_buffer0150	0.823	ATLANTIC SPATIAL - Edge 120|240m Natural	https://zenodo.org/records/14577617/files/351_atlantic_spatial_natural_vegetation_edge120_pct_buffer0150.tif?download=1	https://zenodo.org/records/14577617/files/351_atlantic_spatial_natural_vegetation_edge120_pct_buffer0150.tfw?download=1	https://doi.org/10.5281/zenodo.14577617
352	atlantic_spatial_natural_vegetation_edge120_pct_buffer0200	landscape	edge_percentage	natural vegetation edge 120 m cover percentage using 200 m buffer	0 to 100	percentage	proportion	natural_vegetation	120	NA	200	30	352_atlantic_spatial_natural_vegetation_edge120_pct_buffer0200	0.852	ATLANTIC SPATIAL - Edge 120|240m Natural	https://zenodo.org/records/14577617/files/352_atlantic_spatial_natural_vegetation_edge120_pct_buffer0200.tif?download=1	https://zenodo.org/records/14577617/files/352_atlantic_spatial_natural_vegetation_edge120_pct_buffer0200.tfw?download=1	https://doi.org/10.5281/zenodo.14577617
353	atlantic_spatial_natural_vegetation_edge120_pct_buffer0250	landscape	edge_percentage	natural vegetation edge 120 m cover percentage using 250 m buffer	0 to 100	percentage	proportion	natural_vegetation	120	NA	250	30	353_atlantic_spatial_natural_vegetation_edge120_pct_buffer0250	0.847	ATLANTIC SPATIAL - Edge 120|240m Natural	https://zenodo.org/records/14577617/files/353_atlantic_spatial_natural_vegetation_edge120_pct_buffer0250.tif?download=1	https://zenodo.org/records/14577617/files/353_atlantic_spatial_natural_vegetation_edge120_pct_buffer0250.tfw?download=1	https://doi.org/10.5281/zenodo.14577617
354	atlantic_spatial_natural_vegetation_edge120_pct_buffer0500	landscape	edge_percentage	natural vegetation edge 120 m cover percentage using 500 m buffer	0 to 100	percentage	proportion	natural_vegetation	120	NA	500	30	354_atlantic_spatial_natural_vegetation_edge120_pct_buffer0500	0.652	ATLANTIC SPATIAL - Edge 120|240m Natural	https://zenodo.org/records/14577617/files/354_atlantic_spatial_natural_vegetation_edge120_pct_buffer0500.tif?download=1	https://zenodo.org/records/14577617/files/354_atlantic_spatial_natural_vegetation_edge120_pct_buffer0500.tfw?download=1	https://doi.org/10.5281/zenodo.14577617
355	atlantic_spatial_natural_vegetation_edge120_pct_buffer0750	landscape	edge_percentage	natural vegetation edge 120 m cover percentage using 750 m buffer	0 to 100	percentage	proportion	natural_vegetation	120	NA	750	30	355_atlantic_spatial_natural_vegetation_edge120_pct_buffer0750	0.545	ATLANTIC SPATIAL - Edge 120|240m Natural	https://zenodo.org/records/14577617/files/355_atlantic_spatial_natural_vegetation_edge120_pct_buffer0750.tif?download=1	https://zenodo.org/records/14577617/files/355_atlantic_spatial_natural_vegetation_edge120_pct_buffer0750.tfw?download=1	https://doi.org/10.5281/zenodo.14577617
356	atlantic_spatial_natural_vegetation_edge120_pct_buffer1000	landscape	edge_percentage	natural vegetation edge 120 m cover percentage using 1000 m buffer	0 to 100	percentage	proportion	natural_vegetation	120	NA	1000	30	356_atlantic_spatial_natural_vegetation_edge120_pct_buffer1000	0.472	ATLANTIC SPATIAL - Edge 120|240m Natural	https://zenodo.org/records/14577617/files/356_atlantic_spatial_natural_vegetation_edge120_pct_buffer1000.tif?download=1	https://zenodo.org/records/14577617/files/356_atlantic_spatial_natural_vegetation_edge120_pct_buffer1000.tfw?download=1	https://doi.org/10.5281/zenodo.14577617
357	atlantic_spatial_natural_vegetation_edge120_pct_buffer1500	landscape	edge_percentage	natural vegetation edge 120 m cover percentage using 1500 m buffer	0 to 100	percentage	proportion	natural_vegetation	120	NA	1500	30	357_atlantic_spatial_natural_vegetation_edge120_pct_buffer1500	0.362	ATLANTIC SPATIAL - Edge 120|240m Natural	https://zenodo.org/records/14577617/files/357_atlantic_spatial_natural_vegetation_edge120_pct_buffer1500.tif?download=1	https://zenodo.org/records/14577617/files/357_atlantic_spatial_natural_vegetation_edge120_pct_buffer1500.tfw?download=1	https://doi.org/10.5281/zenodo.14577617
358	atlantic_spatial_natural_vegetation_edge120_pct_buffer2000	landscape	edge_percentage	natural vegetation edge 120 m cover percentage using 2000 m buffer	0 to 100	percentage	proportion	natural_vegetation	120	NA	2000	30	358_atlantic_spatial_natural_vegetation_edge120_pct_buffer2000	0.289	ATLANTIC SPATIAL - Edge 120|240m Natural	https://zenodo.org/records/14577617/files/358_atlantic_spatial_natural_vegetation_edge120_pct_buffer2000.tif?download=1	https://zenodo.org/records/14577617/files/358_atlantic_spatial_natural_vegetation_edge120_pct_buffer2000.tfw?download=1	https://doi.org/10.5281/zenodo.14577617
359	atlantic_spatial_natural_vegetation_edge120_pct_buffer2500	landscape	edge_percentage	natural vegetation edge 120 m cover percentage using 2500 m buffer	0 to 100	percentage	proportion	natural_vegetation	120	NA	2500	30	359_atlantic_spatial_natural_vegetation_edge120_pct_buffer2500	0.242	ATLANTIC SPATIAL - Edge 120|240m Natural	https://zenodo.org/records/14577617/files/359_atlantic_spatial_natural_vegetation_edge120_pct_buffer2500.tif?download=1	https://zenodo.org/records/14577617/files/359_atlantic_spatial_natural_vegetation_edge120_pct_buffer2500.tfw?download=1	https://doi.org/10.5281/zenodo.14577617
360	atlantic_spatial_natural_vegetation_edge240	landscape	edge_binary	natural vegetation edge 240 m	0 and 1	non-edge (0); edge (1)	binary	natural_vegetation	240	NA	NA	30	360_atlantic_spatial_natural_vegetation_edge240	0.141	ATLANTIC SPATIAL - Edge 120|240m Natural	https://zenodo.org/records/14577617/files/360_atlantic_spatial_natural_vegetation_edge240.tif?download=1	https://zenodo.org/records/14577617/files/360_atlantic_spatial_natural_vegetation_edge240.tfw?download=1	https://doi.org/10.5281/zenodo.14577617
361	atlantic_spatial_natural_vegetation_edge240_id	landscape	edge_id	natural vegetation edge area original 240 m	1 to infinity	identification	categorical	natural_vegetation	240	NA	NA	30	361_atlantic_spatial_natural_vegetation_edge240_id	0.316	ATLANTIC SPATIAL - Edge 120|240m Natural	https://zenodo.org/records/14577617/files/361_atlantic_spatial_natural_vegetation_edge240_id.tif?download=1	https://zenodo.org/records/14577617/files/361_atlantic_spatial_natural_vegetation_edge240_id.tfw?download=1	https://doi.org/10.5281/zenodo.14577617
362	atlantic_spatial_natural_vegetation_edge240_area	landscape	edge_area	natural vegetation edge area 240 m	0.09 to infinity	area	hectares	natural_vegetation	240	NA	NA	30	362_atlantic_spatial_natural_vegetation_edge240_area	0.45	ATLANTIC SPATIAL - Edge 120|240m Natural	https://zenodo.org/records/14577617/files/362_atlantic_spatial_natural_vegetation_edge240_area.tif?download=1	https://zenodo.org/records/14577617/files/362_atlantic_spatial_natural_vegetation_edge240_area.tfw?download=1	https://doi.org/10.5281/zenodo.14577617
363	atlantic_spatial_natural_vegetation_edge240_area_original	landscape	edge_area_original	natural vegetation edge area original 240 m	0.09 to infinity	area	hectares	natural_vegetation	240	NA	NA	30	363_atlantic_spatial_natural_vegetation_edge240_area_original	0.436	ATLANTIC SPATIAL - Edge 120|240m Natural	https://zenodo.org/records/14577617/files/363_atlantic_spatial_natural_vegetation_edge240_area_original.tif?download=1	https://zenodo.org/records/14577617/files/363_atlantic_spatial_natural_vegetation_edge240_area_original.tfw?download=1	https://doi.org/10.5281/zenodo.14577617
364	atlantic_spatial_natural_vegetation_edge240_pct_buffer0050	landscape	edge_percentage	natural vegetation edge 240 m cover percentage using 50 m buffer	0 to 100	percentage	proportion	natural_vegetation	240	NA	50	30	364_atlantic_spatial_natural_vegetation_edge240_pct_buffer0050	0.39	ATLANTIC SPATIAL - Edge 120|240m Natural	https://zenodo.org/records/14577617/files/364_atlantic_spatial_natural_vegetation_edge240_pct_buffer0050.tif?download=1	https://zenodo.org/records/14577617/files/364_atlantic_spatial_natural_vegetation_edge240_pct_buffer0050.tfw?download=1	https://doi.org/10.5281/zenodo.14577617
365	atlantic_spatial_natural_vegetation_edge240_pct_buffer0100	landscape	edge_percentage	natural vegetation edge 240 m cover percentage using 100 m buffer	0 to 100	percentage	proportion	natural_vegetation	240	NA	100	30	365_atlantic_spatial_natural_vegetation_edge240_pct_buffer0100	0.541	ATLANTIC SPATIAL - Edge 120|240m Natural	https://zenodo.org/records/14577617/files/365_atlantic_spatial_natural_vegetation_edge240_pct_buffer0100.tif?download=1	https://zenodo.org/records/14577617/files/365_atlantic_spatial_natural_vegetation_edge240_pct_buffer0100.tfw?download=1	https://doi.org/10.5281/zenodo.14577617
366	atlantic_spatial_natural_vegetation_edge240_pct_buffer0150	landscape	edge_percentage	natural vegetation edge 240 m cover percentage using 150 m buffer	0 to 100	percentage	proportion	natural_vegetation	240	NA	150	30	366_atlantic_spatial_natural_vegetation_edge240_pct_buffer0150	0.831	ATLANTIC SPATIAL - Edge 120|240m Natural	https://zenodo.org/records/14577617/files/366_atlantic_spatial_natural_vegetation_edge240_pct_buffer0150.tif?download=1	https://zenodo.org/records/14577617/files/366_atlantic_spatial_natural_vegetation_edge240_pct_buffer0150.tfw?download=1	https://doi.org/10.5281/zenodo.14577617
367	atlantic_spatial_natural_vegetation_edge240_pct_buffer0200	landscape	edge_percentage	natural vegetation edge 240 m cover percentage using 200 m buffer	0 to 100	percentage	proportion	natural_vegetation	240	NA	200	30	367_atlantic_spatial_natural_vegetation_edge240_pct_buffer0200	0.881	ATLANTIC SPATIAL - Edge 120|240m Natural	https://zenodo.org/records/14577617/files/367_atlantic_spatial_natural_vegetation_edge240_pct_buffer0200.tif?download=1	https://zenodo.org/records/14577617/files/367_atlantic_spatial_natural_vegetation_edge240_pct_buffer0200.tfw?download=1	https://doi.org/10.5281/zenodo.14577617
368	atlantic_spatial_natural_vegetation_edge240_pct_buffer0250	landscape	edge_percentage	natural vegetation edge 240 m cover percentage using 250 m buffer	0 to 100	percentage	proportion	natural_vegetation	240	NA	250	30	368_atlantic_spatial_natural_vegetation_edge240_pct_buffer0250	0.88	ATLANTIC SPATIAL - Edge 120|240m Natural	https://zenodo.org/records/14577617/files/368_atlantic_spatial_natural_vegetation_edge240_pct_buffer0250.tif?download=1	https://zenodo.org/records/14577617/files/368_atlantic_spatial_natural_vegetation_edge240_pct_buffer0250.tfw?download=1	https://doi.org/10.5281/zenodo.14577617
369	atlantic_spatial_natural_vegetation_edge240_pct_buffer0500	landscape	edge_percentage	natural vegetation edge 240 m cover percentage using 500 m buffer	0 to 100	percentage	proportion	natural_vegetation	240	NA	500	30	369_atlantic_spatial_natural_vegetation_edge240_pct_buffer0500	0.695	ATLANTIC SPATIAL - Edge 120|240m Natural	https://zenodo.org/records/14577617/files/369_atlantic_spatial_natural_vegetation_edge240_pct_buffer0500.tif?download=1	https://zenodo.org/records/14577617/files/369_atlantic_spatial_natural_vegetation_edge240_pct_buffer0500.tfw?download=1	https://doi.org/10.5281/zenodo.14577617
370	atlantic_spatial_natural_vegetation_edge240_pct_buffer0750	landscape	edge_percentage	natural vegetation edge 240 m cover percentage using 750 m buffer	0 to 100	percentage	proportion	natural_vegetation	240	NA	750	30	370_atlantic_spatial_natural_vegetation_edge240_pct_buffer0750	0.586	ATLANTIC SPATIAL - Edge 120|240m Natural	https://zenodo.org/records/14577617/files/370_atlantic_spatial_natural_vegetation_edge240_pct_buffer0750.tif?download=1	https://zenodo.org/records/14577617/files/370_atlantic_spatial_natural_vegetation_edge240_pct_buffer0750.tfw?download=1	https://doi.org/10.5281/zenodo.14577617
371	atlantic_spatial_natural_vegetation_edge240_pct_buffer1000	landscape	edge_percentage	natural vegetation edge 240 m cover percentage using 1000 m buffer	0 to 100	percentage	proportion	natural_vegetation	240	NA	1000	30	371_atlantic_spatial_natural_vegetation_edge240_pct_buffer1000	0.512	ATLANTIC SPATIAL - Edge 120|240m Natural	https://zenodo.org/records/14577617/files/371_atlantic_spatial_natural_vegetation_edge240_pct_buffer1000.tif?download=1	https://zenodo.org/records/14577617/files/371_atlantic_spatial_natural_vegetation_edge240_pct_buffer1000.tfw?download=1	https://doi.org/10.5281/zenodo.14577617
372	atlantic_spatial_natural_vegetation_edge240_pct_buffer1500	landscape	edge_percentage	natural vegetation edge 240 m cover percentage using 1500 m buffer	0 to 100	percentage	proportion	natural_vegetation	240	NA	1500	30	372_atlantic_spatial_natural_vegetation_edge240_pct_buffer1500	0.407	ATLANTIC SPATIAL - Edge 120|240m Natural	https://zenodo.org/records/14577617/files/372_atlantic_spatial_natural_vegetation_edge240_pct_buffer1500.tif?download=1	https://zenodo.org/records/14577617/files/372_atlantic_spatial_natural_vegetation_edge240_pct_buffer1500.tfw?download=1	https://doi.org/10.5281/zenodo.14577617
373	atlantic_spatial_natural_vegetation_edge240_pct_buffer2000	landscape	edge_percentage	natural vegetation edge 240 m cover percentage using 2000 m buffer	0 to 100	percentage	proportion	natural_vegetation	240	NA	2000	30	373_atlantic_spatial_natural_vegetation_edge240_pct_buffer2000	0.332	ATLANTIC SPATIAL - Edge 120|240m Natural	https://zenodo.org/records/14577617/files/373_atlantic_spatial_natural_vegetation_edge240_pct_buffer2000.tif?download=1	https://zenodo.org/records/14577617/files/373_atlantic_spatial_natural_vegetation_edge240_pct_buffer2000.tfw?download=1	https://doi.org/10.5281/zenodo.14577617
374	atlantic_spatial_natural_vegetation_edge240_pct_buffer2500	landscape	edge_percentage	natural vegetation edge 240 m cover percentage using 2500 m buffer	0 to 100	percentage	proportion	natural_vegetation	240	NA	2500	30	374_atlantic_spatial_natural_vegetation_edge240_pct_buffer2500	0.282	ATLANTIC SPATIAL - Edge 120|240m Natural	https://zenodo.org/records/14577617/files/374_atlantic_spatial_natural_vegetation_edge240_pct_buffer2500.tif?download=1	https://zenodo.org/records/14577617/files/374_atlantic_spatial_natural_vegetation_edge240_pct_buffer2500.tfw?download=1	https://doi.org/10.5281/zenodo.14577617
375	atlantic_spatial_forest_vegetation_perimeter	landscape	perimeter	forest vegetation fragment perimeter	0 to infinity	length	meters	forest_vegetation	NA	NA	NA	30	375_atlantic_spatial_forest_vegetation_perimeter	0.246	ATLANTIC SPATIAL - Fragment	https://zenodo.org/records/14574196/files/375_atlantic_spatial_forest_vegetation_perimeter.tif?download=1	https://zenodo.org/records/14574196/files/375_atlantic_spatial_forest_vegetation_perimeter.tfw?download=1	https://doi.org/10.5281/zenodo.14574196
376	atlantic_spatial_forest_vegetation_perimeter_area_ratio	landscape	perimeter-area ratio	forest vegetation fragment perimeter area ratio	0 to 1	length/area	meters/hectares	forest_vegetation	NA	NA	NA	30	376_atlantic_spatial_forest_vegetation_perimeter_area_ratio	0.466	ATLANTIC SPATIAL - Fragment	https://zenodo.org/records/14574196/files/376_atlantic_spatial_forest_vegetation_perimeter_area_ratio.tif?download=1	https://zenodo.org/records/14574196/files/376_atlantic_spatial_forest_vegetation_perimeter_area_ratio.tfw?download=1	https://doi.org/10.5281/zenodo.14574196
377	atlantic_spatial_natural_vegetation_perimeter	landscape	perimeter	natural vegetation fragment perimeter	0 to infinity	length	meters	natural_vegetation	NA	NA	NA	30	377_atlantic_spatial_natural_vegetation_perimeter	0.28	ATLANTIC SPATIAL - Fragment	https://zenodo.org/records/14574196/files/377_atlantic_spatial_natural_vegetation_perimeter.tif?download=1	https://zenodo.org/records/14574196/files/377_atlantic_spatial_natural_vegetation_perimeter.tfw?download=1	https://doi.org/10.5281/zenodo.14574196
378	atlantic_spatial_natural_vegetation_perimeter_area_ratio	landscape	perimeter-area ratio	natural vegetation fragment perimeter area ratio	0 to 1	length/area	meters/hectares	natural_vegetation	NA	NA	NA	30	378_atlantic_spatial_natural_vegetation_perimeter_area_ratio	0.504	ATLANTIC SPATIAL - Fragment	https://zenodo.org/records/14574196/files/378_atlantic_spatial_natural_vegetation_perimeter_area_ratio.tif?download=1	https://zenodo.org/records/14574196/files/378_atlantic_spatial_natural_vegetation_perimeter_area_ratio.tfw?download=1	https://doi.org/10.5281/zenodo.14574196
379	atlantic_spatial_forest_vegetation_distance_inside	landscape	fragment_distance_inside	forest vegetation fragment euclidean distance inside from edge	0 to infinity	distance	meters	forest_vegetation	NA	NA	NA	30	379_atlantic_spatial_forest_vegetation_distance_inside	0.376	ATLANTIC SPATIAL - Fragment	https://zenodo.org/records/14574196/files/379_atlantic_spatial_forest_vegetation_distance_inside.tif?download=1	https://zenodo.org/records/14574196/files/379_atlantic_spatial_forest_vegetation_distance_inside.tfw?download=1	https://doi.org/10.5281/zenodo.14574196
380	atlantic_spatial_forest_vegetation_distance_outside	landscape	fragment_distance_outtside	forest vegetation euclidean distance outside from edge	0 to infinity	distance	meters	forest_vegetation	NA	NA	NA	30	380_atlantic_spatial_forest_vegetation_distance_outside	1.211	ATLANTIC SPATIAL - Fragment	https://zenodo.org/records/14574196/files/380_atlantic_spatial_forest_vegetation_distance_outside.tif?download=1	https://zenodo.org/records/14574196/files/380_atlantic_spatial_forest_vegetation_distance_outside.tfw?download=1	https://doi.org/10.5281/zenodo.14574196
381	atlantic_spatial_forest_vegetation_distance	landscape	fragment_distance	forest vegetation euclidean distance inside and outside from edge	0 to infinity	distance	meters	forest_vegetation	NA	NA	NA	30	381_atlantic_spatial_forest_vegetation_distance	1.444	ATLANTIC SPATIAL - Fragment	https://zenodo.org/records/14574196/files/381_atlantic_spatial_forest_vegetation_distance.tif?download=1	https://zenodo.org/records/14574196/files/381_atlantic_spatial_forest_vegetation_distance.tfw?download=1	https://doi.org/10.5281/zenodo.14574196
382	atlantic_spatial_natural_vegetation_distance_inside	landscape	fragment_distance_inside	natural vegetation euclidean distance inside from edge	0 to infinity	distance	meters	natural_vegetation	NA	NA	NA	30	382_atlantic_spatial_natural_vegetation_distance_inside	0.576	ATLANTIC SPATIAL - Fragment	https://zenodo.org/records/14574196/files/382_atlantic_spatial_natural_vegetation_distance_inside.tif?download=1	https://zenodo.org/records/14574196/files/382_atlantic_spatial_natural_vegetation_distance_inside.tfw?download=1	https://doi.org/10.5281/zenodo.14574196
383	atlantic_spatial_natural_vegetation_distance_outside	landscape	fragment_distance_outtside	natural vegetation euclidean distance outside from edge	0 to infinity	distance	meters	natural_vegetation	NA	NA	NA	30	383_atlantic_spatial_natural_vegetation_distance_outside	0.707	ATLANTIC SPATIAL - Fragment	https://zenodo.org/records/14574196/files/383_atlantic_spatial_natural_vegetation_distance_outside.tif?download=1	https://zenodo.org/records/14574196/files/383_atlantic_spatial_natural_vegetation_distance_outside.tfw?download=1	https://doi.org/10.5281/zenodo.14574196
384	atlantic_spatial_natural_vegetation_distance	landscape	fragment_distance	natural vegetation euclidean distance inside and outside from edge	0 to infinity	distance	meters	natural_vegetation	NA	NA	NA	30	384_atlantic_spatial_natural_vegetation_distance	1.291	ATLANTIC SPATIAL - Fragment	https://zenodo.org/records/14574196/files/384_atlantic_spatial_natural_vegetation_distance.tif?download=1	https://zenodo.org/records/14574196/files/384_atlantic_spatial_natural_vegetation_distance.tfw?download=1	https://doi.org/10.5281/zenodo.14574196
385	atlantic_spatial_forest_vegetation_structural_connected_area	landscape	structural_connected_area	forest vegetation structural connected area	0.09 to infinity	area	hectares	forest_vegetation	30	NA	NA	30	385_atlantic_spatial_forest_vegetation_structural_connected_area	0.234	ATLANTIC SPATIAL - Fragment	https://zenodo.org/records/14574196/files/385_atlantic_spatial_forest_vegetation_structural_connected_area.tif?download=1	https://zenodo.org/records/14574196/files/385_atlantic_spatial_forest_vegetation_structural_connected_area.tfw?download=1	https://doi.org/10.5281/zenodo.14574196
386	atlantic_spatial_forest_vegetation_structural_connectivity	landscape	structural_connectivity	forest vegetation structural connectivity	0.09 to infinity	area	hectares	forest_vegetation	30	NA	NA	30	386_atlantic_spatial_forest_vegetation_structural_connectivity	0.342	ATLANTIC SPATIAL - Fragment	https://zenodo.org/records/14574196/files/386_atlantic_spatial_forest_vegetation_structural_connectivity.tif?download=1	https://zenodo.org/records/14574196/files/386_atlantic_spatial_forest_vegetation_structural_connectivity.tfw?download=1	https://doi.org/10.5281/zenodo.14574196
387	atlantic_spatial_natural_vegetation_structural_connected_area	landscape	structural_connected_area	natural vegetation structural connected area	0.09 to infinity	area	hectares	natural_vegetation	30	NA	NA	30	387_atlantic_spatial_natural_vegetation_structural_connected_area	0.271	ATLANTIC SPATIAL - Fragment	https://zenodo.org/records/14574196/files/387_atlantic_spatial_natural_vegetation_structural_connected_area.tif?download=1	https://zenodo.org/records/14574196/files/387_atlantic_spatial_natural_vegetation_structural_connected_area.tfw?download=1	https://doi.org/10.5281/zenodo.14574196
388	atlantic_spatial_natural_vegetation_structural_connectivity	landscape	structural_connectivity	natural vegetation structural connectivity	0.09 to infinity	area	hectares	natural_vegetation	30	NA	NA	30	388_atlantic_spatial_natural_vegetation_structural_connectivity	0.389	ATLANTIC SPATIAL - Fragment	https://zenodo.org/records/14574196/files/388_atlantic_spatial_natural_vegetation_structural_connectivity.tif?download=1	https://zenodo.org/records/14574196/files/388_atlantic_spatial_natural_vegetation_structural_connectivity.tfw?download=1	https://doi.org/10.5281/zenodo.14574196
389	atlantic_spatial_forest_vegetation_functionally_connected060_dilation	landscape	functional connectivity	forest vegetation functionally connected dilation for gap crossing 60 m	NA and 1	dilation	unitary	forest_vegetation	NA	60	NA	30	389_atlantic_spatial_forest_vegetation_functionally_connected060_dilation	0.109	ATLANTIC SPATIAL - Connectivity	https://zenodo.org/records/14529380/files/389_atlantic_spatial_forest_vegetation_functionally_connected060_dilation.tif?download=1	https://zenodo.org/records/14529380/files/389_atlantic_spatial_forest_vegetation_functionally_connected060_dilation.tfw?download=1	https://doi.org/10.5281/zenodo.14529380
390	atlantic_spatial_forest_vegetation_functionally_connected120_dilation	landscape	functional connectivity	forest vegetation functionally connected dilation for gap crossing 120 m	NA and 1	dilation	unitary	forest_vegetation	NA	120	NA	30	390_atlantic_spatial_forest_vegetation_functionally_connected120_dilation	0.102	ATLANTIC SPATIAL - Connectivity	https://zenodo.org/records/14529380/files/390_atlantic_spatial_forest_vegetation_functionally_connected120_dilation.tif?download=1	https://zenodo.org/records/14529380/files/390_atlantic_spatial_forest_vegetation_functionally_connected120_dilation.tfw?download=1	https://doi.org/10.5281/zenodo.14529380
391	atlantic_spatial_forest_vegetation_functionally_connected180_dilation	landscape	functional connectivity	forest vegetation functionally connected dilation for gap crossing 180 m	NA and 1	dilation	unitary	forest_vegetation	NA	180	NA	30	391_atlantic_spatial_forest_vegetation_functionally_connected180_dilation	0.093	ATLANTIC SPATIAL - Connectivity	https://zenodo.org/records/14529380/files/391_atlantic_spatial_forest_vegetation_functionally_connected180_dilation.tif?download=1	https://zenodo.org/records/14529380/files/391_atlantic_spatial_forest_vegetation_functionally_connected180_dilation.tfw?download=1	https://doi.org/10.5281/zenodo.14529380
392	atlantic_spatial_forest_vegetation_functionally_connected240_dilation	landscape	functional connectivity	forest vegetation functionally connected dilation for gap crossing 240 m	NA and 1	dilation	unitary	forest_vegetation	NA	240	NA	30	392_atlantic_spatial_forest_vegetation_functionally_connected240_dilation	0.087	ATLANTIC SPATIAL - Connectivity	https://zenodo.org/records/14529380/files/392_atlantic_spatial_forest_vegetation_functionally_connected240_dilation.tif?download=1	https://zenodo.org/records/14529380/files/392_atlantic_spatial_forest_vegetation_functionally_connected240_dilation.tfw?download=1	https://doi.org/10.5281/zenodo.14529380
393	atlantic_spatial_forest_vegetation_functionally_connected300_dilation	landscape	functional connectivity	forest vegetation functionally connected dilation for gap crossing 300 m	NA and 1	dilation	unitary	forest_vegetation	NA	300	NA	30	393_atlantic_spatial_forest_vegetation_functionally_connected300_dilation	0.078	ATLANTIC SPATIAL - Connectivity	https://zenodo.org/records/14529380/files/393_atlantic_spatial_forest_vegetation_functionally_connected300_dilation.tif?download=1	https://zenodo.org/records/14529380/files/393_atlantic_spatial_forest_vegetation_functionally_connected300_dilation.tfw?download=1	https://doi.org/10.5281/zenodo.14529380
394	atlantic_spatial_forest_vegetation_functionally_connected600_dilation	landscape	functional connectivity	forest vegetation functionally connected dilation for gap crossing 600 m	NA and 1	dilation	unitary	forest_vegetation	NA	600	NA	30	394_atlantic_spatial_forest_vegetation_functionally_connected600_dilation	0.054	ATLANTIC SPATIAL - Connectivity	https://zenodo.org/records/14529380/files/394_atlantic_spatial_forest_vegetation_functionally_connected600_dilation.tif?download=1	https://zenodo.org/records/14529380/files/394_atlantic_spatial_forest_vegetation_functionally_connected600_dilation.tfw?download=1	https://doi.org/10.5281/zenodo.14529380
395	atlantic_spatial_forest_vegetation_functionally_connected060_id	landscape	functional connectivity	forest vegetation functionally connected id for gap crossing 60 m	1 to infinity	identification	categorical	forest_vegetation	NA	60	NA	30	395_atlantic_spatial_forest_vegetation_functionally_connected060_id	0.243	ATLANTIC SPATIAL - Connectivity	https://zenodo.org/records/14529380/files/395_atlantic_spatial_forest_vegetation_functionally_connected060_id.tif?download=1	https://zenodo.org/records/14529380/files/395_atlantic_spatial_forest_vegetation_functionally_connected060_id.tfw?download=1	https://doi.org/10.5281/zenodo.14529380
396	atlantic_spatial_forest_vegetation_functionally_connected120_id	landscape	functional connectivity	forest vegetation functionally connected id for gap crossing 120 m	1 to infinity	identification	categorical	forest_vegetation	NA	120	NA	30	396_atlantic_spatial_forest_vegetation_functionally_connected120_id	0.226	ATLANTIC SPATIAL - Connectivity	https://zenodo.org/records/14529380/files/396_atlantic_spatial_forest_vegetation_functionally_connected120_id.tif?download=1	https://zenodo.org/records/14529380/files/396_atlantic_spatial_forest_vegetation_functionally_connected120_id.tfw?download=1	https://doi.org/10.5281/zenodo.14529380
397	atlantic_spatial_forest_vegetation_functionally_connected180_id	landscape	functional connectivity	forest vegetation functionally connected id for gap crossing 180 m	1 to infinity	identification	categorical	forest_vegetation	NA	180	NA	30	397_atlantic_spatial_forest_vegetation_functionally_connected180_id	0.212	ATLANTIC SPATIAL - Connectivity	https://zenodo.org/records/14529380/files/397_atlantic_spatial_forest_vegetation_functionally_connected180_id.tif?download=1	https://zenodo.org/records/14529380/files/397_atlantic_spatial_forest_vegetation_functionally_connected180_id.tfw?download=1	https://doi.org/10.5281/zenodo.14529380
398	atlantic_spatial_forest_vegetation_functionally_connected240_id	landscape	functional connectivity	forest vegetation functionally connected id for gap crossing 240 m	1 to infinity	identification	categorical	forest_vegetation	NA	240	NA	30	398_atlantic_spatial_forest_vegetation_functionally_connected240_id	0.201	ATLANTIC SPATIAL - Connectivity	https://zenodo.org/records/14529380/files/398_atlantic_spatial_forest_vegetation_functionally_connected240_id.tif?download=1	https://zenodo.org/records/14529380/files/398_atlantic_spatial_forest_vegetation_functionally_connected240_id.tfw?download=1	https://doi.org/10.5281/zenodo.14529380
399	atlantic_spatial_forest_vegetation_functionally_connected300_id	landscape	functional connectivity	forest vegetation functionally connected id for gap crossing 300 m	1 to infinity	identification	categorical	forest_vegetation	NA	300	NA	30	399_atlantic_spatial_forest_vegetation_functionally_connected300_id	0.194	ATLANTIC SPATIAL - Connectivity	https://zenodo.org/records/14529380/files/399_atlantic_spatial_forest_vegetation_functionally_connected300_id.tif?download=1	https://zenodo.org/records/14529380/files/399_atlantic_spatial_forest_vegetation_functionally_connected300_id.tfw?download=1	https://doi.org/10.5281/zenodo.14529380
400	atlantic_spatial_forest_vegetation_functionally_connected600_id	landscape	functional connectivity	forest vegetation functionally connected id for gap crossing 600 m	1 to infinity	identification	categorical	forest_vegetation	NA	600	NA	30	400_atlantic_spatial_forest_vegetation_functionally_connected600_id	0.146	ATLANTIC SPATIAL - Connectivity	https://zenodo.org/records/14529380/files/400_atlantic_spatial_forest_vegetation_functionally_connected600_id.tif?download=1	https://zenodo.org/records/14529380/files/400_atlantic_spatial_forest_vegetation_functionally_connected600_id.tfw?download=1	https://doi.org/10.5281/zenodo.14529380
401	atlantic_spatial_forest_vegetation_functionally_connected060_area	landscape	functional connectivity	forest vegetation functionally connected area for gap crossing 60 m	0.09 to infinity	area	hectares	forest_vegetation	NA	60	NA	30	401_atlantic_spatial_forest_vegetation_functionally_connected060_area	0.365	ATLANTIC SPATIAL - Connectivity	https://zenodo.org/records/14529380/files/401_atlantic_spatial_forest_vegetation_functionally_connected060_area.tif?download=1	https://zenodo.org/records/14529380/files/401_atlantic_spatial_forest_vegetation_functionally_connected060_area.tfw?download=1	https://doi.org/10.5281/zenodo.14529380
402	atlantic_spatial_forest_vegetation_functionally_connected120_area	landscape	functional connectivity	forest vegetation functionally connected area for gap crossing 120 m	0.09 to infinity	area	hectares	forest_vegetation	NA	120	NA	30	402_atlantic_spatial_forest_vegetation_functionally_connected120_area	0.344	ATLANTIC SPATIAL - Connectivity	https://zenodo.org/records/14529380/files/402_atlantic_spatial_forest_vegetation_functionally_connected120_area.tif?download=1	https://zenodo.org/records/14529380/files/402_atlantic_spatial_forest_vegetation_functionally_connected120_area.tfw?download=1	https://doi.org/10.5281/zenodo.14529380
403	atlantic_spatial_forest_vegetation_functionally_connected180_area	landscape	functional connectivity	forest vegetation functionally connected area for gap crossing 180 m	0.09 to infinity	area	hectares	forest_vegetation	NA	180	NA	30	403_atlantic_spatial_forest_vegetation_functionally_connected180_area	0.325	ATLANTIC SPATIAL - Connectivity	https://zenodo.org/records/14529380/files/403_atlantic_spatial_forest_vegetation_functionally_connected180_area.tif?download=1	https://zenodo.org/records/14529380/files/403_atlantic_spatial_forest_vegetation_functionally_connected180_area.tfw?download=1	https://doi.org/10.5281/zenodo.14529380
404	atlantic_spatial_forest_vegetation_functionally_connected240_area	landscape	functional connectivity	forest vegetation functionally connected area for gap crossing 240 m	0.09 to infinity	area	hectares	forest_vegetation	NA	240	NA	30	404_atlantic_spatial_forest_vegetation_functionally_connected240_area	0.311	ATLANTIC SPATIAL - Connectivity	https://zenodo.org/records/14529380/files/404_atlantic_spatial_forest_vegetation_functionally_connected240_area.tif?download=1	https://zenodo.org/records/14529380/files/404_atlantic_spatial_forest_vegetation_functionally_connected240_area.tfw?download=1	https://doi.org/10.5281/zenodo.14529380
405	atlantic_spatial_forest_vegetation_functionally_connected300_area	landscape	functional connectivity	forest vegetation functionally connected area for gap crossing 300 m	0.09 to infinity	area	hectares	forest_vegetation	NA	300	NA	30	405_atlantic_spatial_forest_vegetation_functionally_connected300_area	0.299	ATLANTIC SPATIAL - Connectivity	https://zenodo.org/records/14529380/files/405_atlantic_spatial_forest_vegetation_functionally_connected300_area.tif?download=1	https://zenodo.org/records/14529380/files/405_atlantic_spatial_forest_vegetation_functionally_connected300_area.tfw?download=1	https://doi.org/10.5281/zenodo.14529380
406	atlantic_spatial_forest_vegetation_functionally_connected600_area	landscape	functional connectivity	forest vegetation functionally connected area for gap crossing 600 m	0.09 to infinity	area	hectares	forest_vegetation	NA	600	NA	30	406_atlantic_spatial_forest_vegetation_functionally_connected600_area	0.271	ATLANTIC SPATIAL - Connectivity	https://zenodo.org/records/14529380/files/406_atlantic_spatial_forest_vegetation_functionally_connected600_area.tif?download=1	https://zenodo.org/records/14529380/files/406_atlantic_spatial_forest_vegetation_functionally_connected600_area.tfw?download=1	https://doi.org/10.5281/zenodo.14529380
407	atlantic_spatial_forest_vegetation_functional_connectivity060	landscape	functional connectivity	forest vegetation functional connectivity for gap crossing 60 m	0.09 to infinity	area	hectares	forest_vegetation	NA	60	NA	30	407_atlantic_spatial_forest_vegetation_functional_connectivity060	0.395	ATLANTIC SPATIAL - Connectivity	https://zenodo.org/records/14529380/files/407_atlantic_spatial_forest_vegetation_functional_connectivity060.tif?download=1	https://zenodo.org/records/14529380/files/407_atlantic_spatial_forest_vegetation_functional_connectivity060.tfw?download=1	https://doi.org/10.5281/zenodo.14529380
408	atlantic_spatial_forest_vegetation_functional_connectivity120	landscape	functional connectivity	forest vegetation functional connectivity for gap crossing 120 m	0.09 to infinity	area	hectares	forest_vegetation	NA	120	NA	30	408_atlantic_spatial_forest_vegetation_functional_connectivity120	0.415	ATLANTIC SPATIAL - Connectivity	https://zenodo.org/records/14529380/files/408_atlantic_spatial_forest_vegetation_functional_connectivity120.tif?download=1	https://zenodo.org/records/14529380/files/408_atlantic_spatial_forest_vegetation_functional_connectivity120.tfw?download=1	https://doi.org/10.5281/zenodo.14529380
409	atlantic_spatial_forest_vegetation_functional_connectivity180	landscape	functional connectivity	forest vegetation functional connectivity for gap crossing 180 m	0.09 to infinity	area	hectares	forest_vegetation	NA	180	NA	30	409_atlantic_spatial_forest_vegetation_functional_connectivity180	0.426	ATLANTIC SPATIAL - Connectivity	https://zenodo.org/records/14529380/files/409_atlantic_spatial_forest_vegetation_functional_connectivity180.tif?download=1	https://zenodo.org/records/14529380/files/409_atlantic_spatial_forest_vegetation_functional_connectivity180.tfw?download=1	https://doi.org/10.5281/zenodo.14529380
410	atlantic_spatial_forest_vegetation_functional_connectivity240	landscape	functional connectivity	forest vegetation functional connectivity for gap crossing 240 m	0.09 to infinity	area	hectares	forest_vegetation	NA	240	NA	30	410_atlantic_spatial_forest_vegetation_functional_connectivity240	0.43	ATLANTIC SPATIAL - Connectivity	https://zenodo.org/records/14529380/files/410_atlantic_spatial_forest_vegetation_functional_connectivity240.tif?download=1	https://zenodo.org/records/14529380/files/410_atlantic_spatial_forest_vegetation_functional_connectivity240.tfw?download=1	https://doi.org/10.5281/zenodo.14529380
411	atlantic_spatial_forest_vegetation_functional_connectivity300	landscape	functional connectivity	forest vegetation functional connectivity for gap crossing 300 m	0.09 to infinity	area	hectares	forest_vegetation	NA	300	NA	30	411_atlantic_spatial_forest_vegetation_functional_connectivity300	0.429	ATLANTIC SPATIAL - Connectivity	https://zenodo.org/records/14529380/files/411_atlantic_spatial_forest_vegetation_functional_connectivity300.tif?download=1	https://zenodo.org/records/14529380/files/411_atlantic_spatial_forest_vegetation_functional_connectivity300.tfw?download=1	https://doi.org/10.5281/zenodo.14529380
412	atlantic_spatial_forest_vegetation_functional_connectivity600	landscape	functional connectivity	forest vegetation functional connectivity for gap crossing 600 m	0.09 to infinity	area	hectares	forest_vegetation	NA	600	NA	30	412_atlantic_spatial_forest_vegetation_functional_connectivity600	0.428	ATLANTIC SPATIAL - Connectivity	https://zenodo.org/records/14529380/files/412_atlantic_spatial_forest_vegetation_functional_connectivity600.tif?download=1	https://zenodo.org/records/14529380/files/412_atlantic_spatial_forest_vegetation_functional_connectivity600.tfw?download=1	https://doi.org/10.5281/zenodo.14529380
413	atlantic_spatial_natural_vegetation_functionally_connected060_dilation	landscape	functional connectivity	natural vegetation functionally connected dilation for gap crossing 60 m	NA and 1	dilation	unitary	natural_vegetation	NA	60	NA	30	413_atlantic_spatial_natural_vegetation_functional_connectivity060_dilation	0.122	ATLANTIC SPATIAL - Connectivity	https://zenodo.org/records/14529380/files/413_atlantic_spatial_natural_vegetation_functional_connectivity060_dilation.tif?download=1	https://zenodo.org/records/14529380/files/413_atlantic_spatial_natural_vegetation_functional_connectivity060_dilation.tfw?download=1	https://doi.org/10.5281/zenodo.14529380
414	atlantic_spatial_natural_vegetation_functionally_connected120_dilation	landscape	functional connectivity	natural vegetation functionally connected dilation for gap crossing 120 m	NA and 1	dilation	unitary	natural_vegetation	NA	120	NA	30	414_atlantic_spatial_natural_vegetation_functional_connectivity120_dilation	0.111	ATLANTIC SPATIAL - Connectivity	https://zenodo.org/records/14529380/files/414_atlantic_spatial_natural_vegetation_functional_connectivity120_dilation.tif?download=1	https://zenodo.org/records/14529380/files/414_atlantic_spatial_natural_vegetation_functional_connectivity120_dilation.tfw?download=1	https://doi.org/10.5281/zenodo.14529380
415	atlantic_spatial_natural_vegetation_functionally_connected180_dilation	landscape	functional connectivity	natural vegetation functionally connected dilation for gap crossing 180 m	NA and 1	dilation	unitary	natural_vegetation	NA	180	NA	30	415_atlantic_spatial_natural_vegetation_functional_connectivity180_dilation	0.098	ATLANTIC SPATIAL - Connectivity	https://zenodo.org/records/14529380/files/415_atlantic_spatial_natural_vegetation_functional_connectivity180_dilation.tif?download=1	https://zenodo.org/records/14529380/files/415_atlantic_spatial_natural_vegetation_functional_connectivity180_dilation.tfw?download=1	https://doi.org/10.5281/zenodo.14529380
416	atlantic_spatial_natural_vegetation_functionally_connected240_dilation	landscape	functional connectivity	natural vegetation functionally connected dilation for gap crossing 240 m	NA and 1	dilation	unitary	natural_vegetation	NA	240	NA	30	416_atlantic_spatial_natural_vegetation_functional_connectivity240_dilation	0.089	ATLANTIC SPATIAL - Connectivity	https://zenodo.org/records/14529380/files/416_atlantic_spatial_natural_vegetation_functional_connectivity240_dilation.tif?download=1	https://zenodo.org/records/14529380/files/416_atlantic_spatial_natural_vegetation_functional_connectivity240_dilation.tfw?download=1	https://doi.org/10.5281/zenodo.14529380
417	atlantic_spatial_natural_vegetation_functionally_connected300_dilation	landscape	functional connectivity	natural vegetation functionally connected dilation for gap crossing 300 m	NA and 1	dilation	unitary	natural_vegetation	NA	300	NA	30	417_atlantic_spatial_natural_vegetation_functional_connectivity300_dilation	0.078	ATLANTIC SPATIAL - Connectivity	https://zenodo.org/records/14529380/files/417_atlantic_spatial_natural_vegetation_functional_connectivity300_dilation.tif?download=1	https://zenodo.org/records/14529380/files/417_atlantic_spatial_natural_vegetation_functional_connectivity300_dilation.tfw?download=1	https://doi.org/10.5281/zenodo.14529380
418	atlantic_spatial_natural_vegetation_functionally_connected600_dilation	landscape	functional connectivity	natural vegetation functionally connected dilation for gap crossing 600 m	NA and 1	dilation	unitary	natural_vegetation	NA	600	NA	30	418_atlantic_spatial_natural_vegetation_functional_connectivity600_dilation	0.05	ATLANTIC SPATIAL - Connectivity	https://zenodo.org/records/14529380/files/418_atlantic_spatial_natural_vegetation_functional_connectivity600_dilation.tif?download=1	https://zenodo.org/records/14529380/files/418_atlantic_spatial_natural_vegetation_functional_connectivity600_dilation.tfw?download=1	https://doi.org/10.5281/zenodo.14529380
419	atlantic_spatial_natural_vegetation_functionally_connected060_id	landscape	functional connectivity	natural vegetation functionally connected id for gap crossing 60 m	1 to infinity	identification	categorical	natural_vegetation	NA	60	NA	30	419_atlantic_spatial_natural_vegetation_functionally_connected060_id	0.266	ATLANTIC SPATIAL - Connectivity	https://zenodo.org/records/14529380/files/419_atlantic_spatial_natural_vegetation_functionally_connected060_id.tif?download=1	https://zenodo.org/records/14529380/files/419_atlantic_spatial_natural_vegetation_functionally_connected060_id.tfw?download=1	https://doi.org/10.5281/zenodo.14529380
420	atlantic_spatial_natural_vegetation_functionally_connected120_id	landscape	functional connectivity	natural vegetation functionally connected id for gap crossing 120 m	1 to infinity	identification	categorical	natural_vegetation	NA	120	NA	30	420_atlantic_spatial_natural_vegetation_functionally_connected120_id	0.248	ATLANTIC SPATIAL - Connectivity	https://zenodo.org/records/14529380/files/420_atlantic_spatial_natural_vegetation_functionally_connected120_id.tif?download=1	https://zenodo.org/records/14529380/files/420_atlantic_spatial_natural_vegetation_functionally_connected120_id.tfw?download=1	https://doi.org/10.5281/zenodo.14529380
421	atlantic_spatial_natural_vegetation_functionally_connected180_id	landscape	functional connectivity	natural vegetation functionally connected id for gap crossing 180 m	1 to infinity	identification	categorical	natural_vegetation	NA	180	NA	30	421_atlantic_spatial_natural_vegetation_functionally_connected180_id	0.233	ATLANTIC SPATIAL - Connectivity	https://zenodo.org/records/14529380/files/421_atlantic_spatial_natural_vegetation_functionally_connected180_id.tif?download=1	https://zenodo.org/records/14529380/files/421_atlantic_spatial_natural_vegetation_functionally_connected180_id.tfw?download=1	https://doi.org/10.5281/zenodo.14529380
422	atlantic_spatial_natural_vegetation_functionally_connected240_id	landscape	functional connectivity	natural vegetation functionally connected id for gap crossing 240 m	1 to infinity	identification	categorical	natural_vegetation	NA	240	NA	30	422_atlantic_spatial_natural_vegetation_functionally_connected240_id	0.223	ATLANTIC SPATIAL - Connectivity	https://zenodo.org/records/14529380/files/422_atlantic_spatial_natural_vegetation_functionally_connected240_id.tif?download=1	https://zenodo.org/records/14529380/files/422_atlantic_spatial_natural_vegetation_functionally_connected240_id.tfw?download=1	https://doi.org/10.5281/zenodo.14529380
423	atlantic_spatial_natural_vegetation_functionally_connected300_id	landscape	functional connectivity	natural vegetation functionally connected id for gap crossing 300 m	1 to infinity	identification	categorical	natural_vegetation	NA	300	NA	30	423_atlantic_spatial_natural_vegetation_functionally_connected300_id	0.215	ATLANTIC SPATIAL - Connectivity	https://zenodo.org/records/14529380/files/423_atlantic_spatial_natural_vegetation_functionally_connected300_id.tif?download=1	https://zenodo.org/records/14529380/files/423_atlantic_spatial_natural_vegetation_functionally_connected300_id.tfw?download=1	https://doi.org/10.5281/zenodo.14529380
424	atlantic_spatial_natural_vegetation_functionally_connected600_id	landscape	functional connectivity	natural vegetation functionally connected id for gap crossing 600 m	1 to infinity	identification	categorical	natural_vegetation	NA	600	NA	30	424_atlantic_spatial_natural_vegetation_functionally_connected600_id	0.166	ATLANTIC SPATIAL - Connectivity	https://zenodo.org/records/14529380/files/424_atlantic_spatial_natural_vegetation_functionally_connected600_id.tif?download=1	https://zenodo.org/records/14529380/files/424_atlantic_spatial_natural_vegetation_functionally_connected600_id.tfw?download=1	https://doi.org/10.5281/zenodo.14529380
425	atlantic_spatial_natural_vegetation_functionally_connected060_area	landscape	functional connectivity	natural vegetation functionally connected area for gap crossing 60 m	0.09 to infinity	area	hectares	natural_vegetation	NA	60	NA	30	425_atlantic_spatial_natural_vegetation_functionally_connected060_area	0.39	ATLANTIC SPATIAL - Connectivity	https://zenodo.org/records/14529380/files/425_atlantic_spatial_natural_vegetation_functionally_connected060_area.tif?download=1	https://zenodo.org/records/14529380/files/425_atlantic_spatial_natural_vegetation_functionally_connected060_area.tfw?download=1	https://doi.org/10.5281/zenodo.14529380
426	atlantic_spatial_natural_vegetation_functionally_connected120_area	landscape	functional connectivity	natural vegetation functionally connected area for gap crossing 120 m	0.09 to infinity	area	hectares	natural_vegetation	NA	120	NA	30	426_atlantic_spatial_natural_vegetation_functionally_connected120_area	0.366	ATLANTIC SPATIAL - Connectivity	https://zenodo.org/records/14529380/files/426_atlantic_spatial_natural_vegetation_functionally_connected120_area.tif?download=1	https://zenodo.org/records/14529380/files/426_atlantic_spatial_natural_vegetation_functionally_connected120_area.tfw?download=1	https://doi.org/10.5281/zenodo.14529380
427	atlantic_spatial_natural_vegetation_functionally_connected180_area	landscape	functional connectivity	natural vegetation functionally connected area for gap crossing 180 m	0.09 to infinity	area	hectares	natural_vegetation	NA	180	NA	30	427_atlantic_spatial_natural_vegetation_functionally_connected180_area	0.345	ATLANTIC SPATIAL - Connectivity	https://zenodo.org/records/14529380/files/427_atlantic_spatial_natural_vegetation_functionally_connected180_area.tif?download=1	https://zenodo.org/records/14529380/files/427_atlantic_spatial_natural_vegetation_functionally_connected180_area.tfw?download=1	https://doi.org/10.5281/zenodo.14529380
428	atlantic_spatial_natural_vegetation_functionally_connected240_area	landscape	functional connectivity	natural vegetation functionally connected area for gap crossing 240 m	0.09 to infinity	area	hectares	natural_vegetation	NA	240	NA	30	428_atlantic_spatial_natural_vegetation_functionally_connected240_area	0.331	ATLANTIC SPATIAL - Connectivity	https://zenodo.org/records/14529380/files/428_atlantic_spatial_natural_vegetation_functionally_connected240_area.tif?download=1	https://zenodo.org/records/14529380/files/428_atlantic_spatial_natural_vegetation_functionally_connected240_area.tfw?download=1	https://doi.org/10.5281/zenodo.14529380
429	atlantic_spatial_natural_vegetation_functionally_connected300_area	landscape	functional connectivity	natural vegetation functionally connected area for gap crossing 300 m	0.09 to infinity	area	hectares	natural_vegetation	NA	300	NA	30	429_atlantic_spatial_natural_vegetation_functionally_connected300_area	0.319	ATLANTIC SPATIAL - Connectivity	https://zenodo.org/records/14529380/files/429_atlantic_spatial_natural_vegetation_functionally_connected300_area.tif?download=1	https://zenodo.org/records/14529380/files/429_atlantic_spatial_natural_vegetation_functionally_connected300_area.tfw?download=1	https://doi.org/10.5281/zenodo.14529380
430	atlantic_spatial_natural_vegetation_functionally_connected600_area	landscape	functional connectivity	natural vegetation functionally connected area for gap crossing 600 m	0.09 to infinity	area	hectares	natural_vegetation	NA	600	NA	30	430_atlantic_spatial_natural_vegetation_functionally_connected600_area	0.294	ATLANTIC SPATIAL - Connectivity	https://zenodo.org/records/14529380/files/430_atlantic_spatial_natural_vegetation_functionally_connected600_area.tif?download=1	https://zenodo.org/records/14529380/files/430_atlantic_spatial_natural_vegetation_functionally_connected600_area.tfw?download=1	https://doi.org/10.5281/zenodo.14529380
431	atlantic_spatial_natural_vegetation_functional_connectivity060	landscape	functional connectivity	natural vegetation functional connectivity for gap crossing 60 m	0.09 to infinity	area	hectares	natural_vegetation	NA	60	NA	30	431_atlantic_spatial_natural_vegetation_functional_connectivity060	0.439	ATLANTIC SPATIAL - Connectivity	https://zenodo.org/records/14529380/files/431_atlantic_spatial_natural_vegetation_functional_connectivity060.tif?download=1	https://zenodo.org/records/14529380/files/431_atlantic_spatial_natural_vegetation_functional_connectivity060.tfw?download=1	https://doi.org/10.5281/zenodo.14529380
432	atlantic_spatial_natural_vegetation_functional_connectivity120	landscape	functional connectivity	natural vegetation functional connectivity for gap crossing 120 m	0.09 to infinity	area	hectares	natural_vegetation	NA	120	NA	30	432_atlantic_spatial_natural_vegetation_functional_connectivity120	0.458	ATLANTIC SPATIAL - Connectivity	https://zenodo.org/records/14529380/files/432_atlantic_spatial_natural_vegetation_functional_connectivity120.tif?download=1	https://zenodo.org/records/14529380/files/432_atlantic_spatial_natural_vegetation_functional_connectivity120.tfw?download=1	https://doi.org/10.5281/zenodo.14529380
433	atlantic_spatial_natural_vegetation_functional_connectivity180	landscape	functional connectivity	natural vegetation functional connectivity for gap crossing 180 m	0.09 to infinity	area	hectares	natural_vegetation	NA	180	NA	30	433_atlantic_spatial_natural_vegetation_functional_connectivity180	0.466	ATLANTIC SPATIAL - Connectivity	https://zenodo.org/records/14529380/files/433_atlantic_spatial_natural_vegetation_functional_connectivity180.tif?download=1	https://zenodo.org/records/14529380/files/433_atlantic_spatial_natural_vegetation_functional_connectivity180.tfw?download=1	https://doi.org/10.5281/zenodo.14529380
434	atlantic_spatial_natural_vegetation_functional_connectivity240	landscape	functional connectivity	natural vegetation functional connectivity for gap crossing 240 m	0.09 to infinity	area	hectares	natural_vegetation	NA	240	NA	30	434_atlantic_spatial_natural_vegetation_functional_connectivity240	0.467	ATLANTIC SPATIAL - Connectivity	https://zenodo.org/records/14529380/files/434_atlantic_spatial_natural_vegetation_functional_connectivity240.tif?download=1	https://zenodo.org/records/14529380/files/434_atlantic_spatial_natural_vegetation_functional_connectivity240.tfw?download=1	https://doi.org/10.5281/zenodo.14529380
435	atlantic_spatial_natural_vegetation_functional_connectivity300	landscape	functional connectivity	natural vegetation functional connectivity for gap crossing 300 m	0.09 to infinity	area	hectares	natural_vegetation	NA	300	NA	30	435_atlantic_spatial_natural_vegetation_functional_connectivity300	0.467	ATLANTIC SPATIAL - Connectivity	https://zenodo.org/records/14529380/files/435_atlantic_spatial_natural_vegetation_functional_connectivity300.tif?download=1	https://zenodo.org/records/14529380/files/435_atlantic_spatial_natural_vegetation_functional_connectivity300.tfw?download=1	https://doi.org/10.5281/zenodo.14529380
436	atlantic_spatial_natural_vegetation_functional_connectivity600	landscape	functional connectivity	natural vegetation functional connectivity for gap crossing 600 m	0.09 to infinity	area	hectares	natural_vegetation	NA	600	NA	30	436_atlantic_spatial_natural_vegetation_functional_connectivity600	0.464	ATLANTIC SPATIAL - Connectivity	https://zenodo.org/records/14529380/files/436_atlantic_spatial_natural_vegetation_functional_connectivity600.tif?download=1	https://zenodo.org/records/14529380/files/436_atlantic_spatial_natural_vegetation_functional_connectivity600.tfw?download=1	https://doi.org/10.5281/zenodo.14529380
437	atlantic_spatial_diversity_shannon_buffer0050	landscape	landscape_diversity_shannon	shannon diversity using 50 m buffer	0 to infinity	diversity	NA	multiple	NA	NA	50	30	437_atlantic_spatial_diversity_shannon_buffer0050	1.64	ATLANTIC SPATIAL - Diversity Shannon	https://zenodo.org/records/14529710/files/437_atlantic_spatial_diversity_shannon_buffer0050.tif?download=1	https://zenodo.org/records/14529710/files/437_atlantic_spatial_diversity_shannon_buffer0050.tfw?download=1	https://doi.org/10.5281/zenodo.14529710
438	atlantic_spatial_diversity_shannon_buffer0100	landscape	landscape_diversity_shannon	shannon diversity using 100 m buffer	0 to infinity	diversity	NA	multiple	NA	NA	100	30	438_atlantic_spatial_diversity_shannon_buffer0100	2.291	ATLANTIC SPATIAL - Diversity Shannon	https://zenodo.org/records/14529710/files/438_atlantic_spatial_diversity_shannon_buffer0100.tif?download=1	https://zenodo.org/records/14529710/files/438_atlantic_spatial_diversity_shannon_buffer0100.tfw?download=1	https://doi.org/10.5281/zenodo.14529710
439	atlantic_spatial_diversity_shannon_buffer0150	landscape	landscape_diversity_shannon	shannon diversity using 150 m buffer	0 to infinity	diversity	NA	multiple	NA	NA	150	30	439_atlantic_spatial_diversity_shannon_buffer0150	3.054	ATLANTIC SPATIAL - Diversity Shannon	https://zenodo.org/records/14529710/files/439_atlantic_spatial_diversity_shannon_buffer0150.tif?download=1	https://zenodo.org/records/14529710/files/439_atlantic_spatial_diversity_shannon_buffer0150.tfw?download=1	https://doi.org/10.5281/zenodo.14529710
440	atlantic_spatial_diversity_shannon_buffer0200	landscape	landscape_diversity_shannon	shannon diversity using 200 m buffer	0 to infinity	diversity	NA	multiple	NA	NA	200	30	440_atlantic_spatial_diversity_shannon_buffer0200	3.408	ATLANTIC SPATIAL - Diversity Shannon	https://zenodo.org/records/14529710/files/440_atlantic_spatial_diversity_shannon_buffer0200.tif?download=1	https://zenodo.org/records/14529710/files/440_atlantic_spatial_diversity_shannon_buffer0200.tfw?download=1	https://doi.org/10.5281/zenodo.14529710
441	atlantic_spatial_diversity_shannon_buffer0250	landscape	landscape_diversity_shannon	shannon diversity using 250 m buffer	0 to infinity	diversity	NA	multiple	NA	NA	250	30	441_atlantic_spatial_diversity_shannon_buffer0250	3.597	ATLANTIC SPATIAL - Diversity Shannon	https://zenodo.org/records/14529710/files/441_atlantic_spatial_diversity_shannon_buffer0250.tif?download=1	https://zenodo.org/records/14529710/files/441_atlantic_spatial_diversity_shannon_buffer0250.tfw?download=1	https://doi.org/10.5281/zenodo.14529710
442	atlantic_spatial_diversity_shannon_buffer0500	landscape	landscape_diversity_shannon	shannon diversity using 500 m buffer	0 to infinity	diversity	NA	multiple	NA	NA	500	30	442_atlantic_spatial_diversity_shannon_buffer0500	3.792	ATLANTIC SPATIAL - Diversity Shannon	https://zenodo.org/records/14529710/files/442_atlantic_spatial_diversity_shannon_buffer0500.tif?download=1	https://zenodo.org/records/14529710/files/442_atlantic_spatial_diversity_shannon_buffer0500.tfw?download=1	https://doi.org/10.5281/zenodo.14529710
443	atlantic_spatial_diversity_shannon_buffer0750	landscape	landscape_diversity_shannon	shannon diversity using 750 m buffer	0 to infinity	diversity	NA	multiple	NA	NA	750	30	443_atlantic_spatial_diversity_shannon_buffer0750	3.739	ATLANTIC SPATIAL - Diversity Shannon	https://zenodo.org/records/14529710/files/443_atlantic_spatial_diversity_shannon_buffer0750.tif?download=1	https://zenodo.org/records/14529710/files/443_atlantic_spatial_diversity_shannon_buffer0750.tfw?download=1	https://doi.org/10.5281/zenodo.14529710
444	atlantic_spatial_diversity_shannon_buffer1000	landscape	landscape_diversity_shannon	shannon diversity using 1000 m buffer	0 to infinity	diversity	NA	multiple	NA	NA	1000	30	444_atlantic_spatial_diversity_shannon_buffer1000	3.647	ATLANTIC SPATIAL - Diversity Shannon	https://zenodo.org/records/14529710/files/444_atlantic_spatial_diversity_shannon_buffer1000.tif?download=1	https://zenodo.org/records/14529710/files/444_atlantic_spatial_diversity_shannon_buffer1000.tfw?download=1	https://doi.org/10.5281/zenodo.14529710
445	atlantic_spatial_diversity_shannon_buffer1500	landscape	landscape_diversity_shannon	shannon diversity using 1500 m buffer	0 to infinity	diversity	NA	multiple	NA	NA	1500	30	445_atlantic_spatial_diversity_shannon_buffer1500	3.543	ATLANTIC SPATIAL - Diversity Shannon	https://zenodo.org/records/14529710/files/445_atlantic_spatial_diversity_shannon_buffer1500.tif?download=1	https://zenodo.org/records/14529710/files/445_atlantic_spatial_diversity_shannon_buffer1500.tfw?download=1	https://doi.org/10.5281/zenodo.14529710
446	atlantic_spatial_diversity_shannon_buffer2000	landscape	landscape_diversity_shannon	shannon diversity using 2000 m buffer	0 to infinity	diversity	NA	multiple	NA	NA	2000	30	446_atlantic_spatial_diversity_shannon_buffer2000	3.381	ATLANTIC SPATIAL - Diversity Shannon	https://zenodo.org/records/14529710/files/446_atlantic_spatial_diversity_shannon_buffer2000.tif?download=1	https://zenodo.org/records/14529710/files/446_atlantic_spatial_diversity_shannon_buffer2000.tfw?download=1	https://doi.org/10.5281/zenodo.14529710
447	atlantic_spatial_diversity_simpson_buffer0050	landscape	landscape_diversity_simpson	simpson diversity using 50 m buffer	0 to 1	diversity	NA	multiple	NA	NA	50	30	447_atlantic_spatial_diversity_simpson_buffer0050	1.564	ATLANTIC SPATIAL - Diversity Simpson	https://zenodo.org/records/14529750/files/447_atlantic_spatial_diversity_simpson_buffer0050.tif?download=1	https://zenodo.org/records/14529750/files/447_atlantic_spatial_diversity_simpson_buffer0050.tfw?download=1	https://doi.org/10.5281/zenodo.14529750
448	atlantic_spatial_diversity_simpson_buffer0100	landscape	landscape_diversity_simpson	simpson diversity using 100 m buffer	0 to 1	diversity	NA	multiple	NA	NA	100	30	448_atlantic_spatial_diversity_simpson_buffer0100	2.586	ATLANTIC SPATIAL - Diversity Simpson	https://zenodo.org/records/14529750/files/448_atlantic_spatial_diversity_simpson_buffer0100.tif?download=1	https://zenodo.org/records/14529750/files/448_atlantic_spatial_diversity_simpson_buffer0100.tfw?download=1	https://doi.org/10.5281/zenodo.14529750
449	atlantic_spatial_diversity_simpson_buffer0150	landscape	landscape_diversity_simpson	simpson diversity using 150 m buffer	0 to 1	diversity	NA	multiple	NA	NA	150	30	449_atlantic_spatial_diversity_simpson_buffer0150	2.837	ATLANTIC SPATIAL - Diversity Simpson	https://zenodo.org/records/14529750/files/449_atlantic_spatial_diversity_simpson_buffer0150.tif?download=1	https://zenodo.org/records/14529750/files/449_atlantic_spatial_diversity_simpson_buffer0150.tfw?download=1	https://doi.org/10.5281/zenodo.14529750
450	atlantic_spatial_diversity_simpson_buffer0200	landscape	landscape_diversity_simpson	simpson diversity using 200 m buffer	0 to 1	diversity	NA	multiple	NA	NA	200	30	450_atlantic_spatial_diversity_simpson_buffer0200	3.093	ATLANTIC SPATIAL - Diversity Simpson	https://zenodo.org/records/14529750/files/450_atlantic_spatial_diversity_simpson_buffer0200.tif?download=1	https://zenodo.org/records/14529750/files/450_atlantic_spatial_diversity_simpson_buffer0200.tfw?download=1	https://doi.org/10.5281/zenodo.14529750
451	atlantic_spatial_diversity_simpson_buffer0250	landscape	landscape_diversity_simpson	simpson diversity using 250 m buffer	0 to 1	diversity	NA	multiple	NA	NA	250	30	451_atlantic_spatial_diversity_simpson_buffer0250	3.212	ATLANTIC SPATIAL - Diversity Simpson	https://zenodo.org/records/14529750/files/451_atlantic_spatial_diversity_simpson_buffer0250.tif?download=1	https://zenodo.org/records/14529750/files/451_atlantic_spatial_diversity_simpson_buffer0250.tfw?download=1	https://doi.org/10.5281/zenodo.14529750
452	atlantic_spatial_diversity_simpson_buffer0500	landscape	landscape_diversity_simpson	simpson diversity using 500 m buffer	0 to 1	diversity	NA	multiple	NA	NA	500	30	452_atlantic_spatial_diversity_simpson_buffer0500	3.268	ATLANTIC SPATIAL - Diversity Simpson	https://zenodo.org/records/14529750/files/452_atlantic_spatial_diversity_simpson_buffer0500.tif?download=1	https://zenodo.org/records/14529750/files/452_atlantic_spatial_diversity_simpson_buffer0500.tfw?download=1	https://doi.org/10.5281/zenodo.14529750
453	atlantic_spatial_diversity_simpson_buffer0750	landscape	landscape_diversity_simpson	simpson diversity using 750 m buffer	0 to 1	diversity	NA	multiple	NA	NA	750	30	453_atlantic_spatial_diversity_simpson_buffer0750	3.095	ATLANTIC SPATIAL - Diversity Simpson	https://zenodo.org/records/14529750/files/453_atlantic_spatial_diversity_simpson_buffer0750.tif?download=1	https://zenodo.org/records/14529750/files/453_atlantic_spatial_diversity_simpson_buffer0750.tfw?download=1	https://doi.org/10.5281/zenodo.14529750
454	atlantic_spatial_diversity_simpson_buffer1000	landscape	landscape_diversity_simpson	simpson diversity using 1000 m buffer	0 to 1	diversity	NA	multiple	NA	NA	1000	30	454_atlantic_spatial_diversity_simpson_buffer1000	3.019	ATLANTIC SPATIAL - Diversity Simpson	https://zenodo.org/records/14529750/files/454_atlantic_spatial_diversity_simpson_buffer1000.tif?download=1	https://zenodo.org/records/14529750/files/454_atlantic_spatial_diversity_simpson_buffer1000.tfw?download=1	https://doi.org/10.5281/zenodo.14529750
455	atlantic_spatial_diversity_simpson_buffer1500	landscape	landscape_diversity_simpson	simpson diversity using 1500 m buffer	0 to 1	diversity	NA	multiple	NA	NA	1500	30	455_atlantic_spatial_diversity_simpson_buffer1500	2.749	ATLANTIC SPATIAL - Diversity Simpson	https://zenodo.org/records/14529750/files/455_atlantic_spatial_diversity_simpson_buffer1500.tif?download=1	https://zenodo.org/records/14529750/files/455_atlantic_spatial_diversity_simpson_buffer1500.tfw?download=1	https://doi.org/10.5281/zenodo.14529750
456	atlantic_spatial_diversity_simpson_buffer2000	landscape	landscape_diversity_simpson	simpson diversity using 2000 m buffer	0 to 1	diversity	NA	multiple	NA	NA	2000	30	456_atlantic_spatial_diversity_simpson_buffer2000	2.55	ATLANTIC SPATIAL - Diversity Simpson	https://zenodo.org/records/14529750/files/456_atlantic_spatial_diversity_simpson_buffer2000.tif?download=1	https://zenodo.org/records/14529750/files/456_atlantic_spatial_diversity_simpson_buffer2000.tfw?download=1	https://doi.org/10.5281/zenodo.14529750
457	atlantic_spatial_elevation	topographic	elevation	elevation in meters	-31 to 2642	elevation	meters	NA	NA	NA	NA	30	457_atlantic_spatial_elevation	1.718	ATLANTIC SPATIAL - Topographic	https://zenodo.org/records/14529237/files/457_atlantic_spatial_elevation.tif?download=1	https://zenodo.org/records/14529237/files/457_atlantic_spatial_elevation.tfw?download=1	https://doi.org/10.5281/zenodo.14529237
458	atlantic_spatial_slope	topographic	slope	inclination from the horizontal stated in degrees	0 to 81	slope	angles in degrees	NA	NA	NA	NA	30	458_atlantic_spatial_slope	0.852	ATLANTIC SPATIAL - Topographic	https://zenodo.org/records/14529237/files/458_atlantic_spatial_slope.tif?download=1	https://zenodo.org/records/14529237/files/458_atlantic_spatial_slope.tfw?download=1	https://doi.org/10.5281/zenodo.14529237
459	atlantic_spatial_aspect	topographic	aspect	direction that slopes are facing counterclockwise from east in degrees	0 to 360	aspect	angles in degrees	NA	NA	NA	NA	30	459_atlantic_spatial_aspect	2.344	ATLANTIC SPATIAL - Topographic	https://zenodo.org/records/14529237/files/459_atlantic_spatial_aspect.tif?download=1	https://zenodo.org/records/14529237/files/459_atlantic_spatial_aspect.tfw?download=1	https://doi.org/10.5281/zenodo.14529237
460	atlantic_spatial_pcurvature	topographic	curvature	curvature in the direction of steepest slope in 1/meters	-0.007 to 0.007	curvature	1/meters	NA	NA	NA	NA	30	460_atlantic_spatial_pcurvature	6.748	ATLANTIC SPATIAL - Topographic	https://zenodo.org/records/14529237/files/460_atlantic_spatial_pcurvature.tif?download=1	https://zenodo.org/records/14529237/files/460_atlantic_spatial_pcurvature.tfw?download=1	https://doi.org/10.5281/zenodo.14529237
461	atlantic_spatial_tcurvature	topographic	curvature	curvature in the direction of the contour tangent in 1/meters	-0.007 to 0.007	curvature	1/meters	NA	NA	NA	NA	30	461_atlantic_spatial_tcurvature	6.751	ATLANTIC SPATIAL - Topographic	https://zenodo.org/records/14529237/files/461_atlantic_spatial_tcurvature.tif?download=1	https://zenodo.org/records/14529237/files/461_atlantic_spatial_tcurvature.tfw?download=1	https://doi.org/10.5281/zenodo.14529237
462	atlantic_spatial_geomorph	topographic	geomorphon	classiﬁcation and mapping of landform elements (geomorphon)	1 to 10	flat (1), peak (2), ridge (3), shoulder (4), spur (5), slope (6), hollow (7), footslope (8), valley (9) and pit (10)	categorical	NA	NA	NA	NA	30	462_atlantic_spatial_geomorph	0.554	ATLANTIC SPATIAL - Topographic	https://zenodo.org/records/14529237/files/462_atlantic_spatial_geomorph.tif?download=1	https://zenodo.org/records/14529237/files/462_atlantic_spatial_geomorph.tfw?download=1	https://doi.org/10.5281/zenodo.14529237
463	atlantic_spatial_stream_binary	hydrological	stream_binary	streams binary	0 and 1	(0) non-stream; (1) stream	binary	NA	NA	NA	NA	30	463_atlantic_spatial_stream_binary	0.124	ATLANTIC SPATIAL - Hydrological	https://zenodo.org/records/14500641/files/463_atlantic_spatial_stream_binary.tif?download=1	https://zenodo.org/records/14500641/files/463_atlantic_spatial_stream_binary.tfw?download=1	https://doi.org/10.5281/zenodo.14500641
464	atlantic_spatial_stream_distance	hydrological	stream_distance	streams distance	0 to infinity	distance	meters	NA	NA	NA	NA	30	464_atlantic_spatial_stream_distance	1.419	ATLANTIC SPATIAL - Hydrological	https://zenodo.org/records/14500641/files/464_atlantic_spatial_stream_distance.tif?download=1	https://zenodo.org/records/14500641/files/464_atlantic_spatial_stream_distance.tfw?download=1	https://doi.org/10.5281/zenodo.14500641
465	atlantic_spatial_spring_binary	hydrological	spring_binary	springs binary	0 and 1	(0) non-spring; (1) spring	binary	NA	NA	NA	NA	30	465_atlantic_spatial_spring_binary	0.027	ATLANTIC SPATIAL - Hydrological	https://zenodo.org/records/14500641/files/465_atlantic_spatial_spring_binary.tif?download=1	https://zenodo.org/records/14500641/files/465_atlantic_spatial_spring_binary.tfw?download=1	https://doi.org/10.5281/zenodo.14500641
466	atlantic_spatial_spring_kernel_buffer0050	hydrological	spring_kernel	springs kernel using 50 m buffer	0 to infinity	density	unit	NA	NA	NA	50	30	466_atlantic_spatial_spring_kernel_buffer0050	0.159	ATLANTIC SPATIAL - Hydrological	https://zenodo.org/records/14500641/files/466_atlantic_spatial_spring_kernel_buffer0050.tif?download=1	https://zenodo.org/records/14500641/files/466_atlantic_spatial_spring_kernel_buffer0050.tfw?download=1	https://doi.org/10.5281/zenodo.14500641
467	atlantic_spatial_spring_kernel_buffer0100	hydrological	spring_kernel	springs kernel using 100 m buffer	0 to infinity	density	unit	NA	NA	NA	100	30	467_atlantic_spatial_spring_kernel_buffer0100	0.235	ATLANTIC SPATIAL - Hydrological	https://zenodo.org/records/14500641/files/467_atlantic_spatial_spring_kernel_buffer0100.tif?download=1	https://zenodo.org/records/14500641/files/467_atlantic_spatial_spring_kernel_buffer0100.tfw?download=1	https://doi.org/10.5281/zenodo.14500641
468	atlantic_spatial_spring_kernel_buffer0150	hydrological	spring_kernel	springs kernel using 150 m buffer	0 to infinity	density	unit	NA	NA	NA	150	30	468_atlantic_spatial_spring_kernel_buffer0150	0.319	ATLANTIC SPATIAL - Hydrological	https://zenodo.org/records/14500641/files/468_atlantic_spatial_spring_kernel_buffer0150.tif?download=1	https://zenodo.org/records/14500641/files/468_atlantic_spatial_spring_kernel_buffer0150.tfw?download=1	https://doi.org/10.5281/zenodo.14500641
469	atlantic_spatial_spring_kernel_buffer0200	hydrological	spring_kernel	springs kernel using 200 m buffer	0 to infinity	density	unit	NA	NA	NA	200	30	469_atlantic_spatial_spring_kernel_buffer0200	0.484	ATLANTIC SPATIAL - Hydrological	https://zenodo.org/records/14500641/files/469_atlantic_spatial_spring_kernel_buffer0200.tif?download=1	https://zenodo.org/records/14500641/files/469_atlantic_spatial_spring_kernel_buffer0200.tfw?download=1	https://doi.org/10.5281/zenodo.14500641
470	atlantic_spatial_spring_kernel_buffer0250	hydrological	spring_kernel	springs kernel using 250 m buffer	0 to infinity	density	unit	NA	NA	NA	250	30	470_atlantic_spatial_spring_kernel_buffer0250	0.676	ATLANTIC SPATIAL - Hydrological	https://zenodo.org/records/14500641/files/470_atlantic_spatial_spring_kernel_buffer0250.tif?download=1	https://zenodo.org/records/14500641/files/470_atlantic_spatial_spring_kernel_buffer0250.tfw?download=1	https://doi.org/10.5281/zenodo.14500641
471	atlantic_spatial_spring_kernel_buffer0500	hydrological	spring_kernel	springs kernel using 500 m buffer	0 to infinity	density	unit	NA	NA	NA	500	30	471_atlantic_spatial_spring_kernel_buffer0500	1.534	ATLANTIC SPATIAL - Hydrological	https://zenodo.org/records/14500641/files/471_atlantic_spatial_spring_kernel_buffer0500.tif?download=1	https://zenodo.org/records/14500641/files/471_atlantic_spatial_spring_kernel_buffer0500.tfw?download=1	https://doi.org/10.5281/zenodo.14500641
472	atlantic_spatial_spring_kernel_buffer0750	hydrological	spring_kernel	springs kernel using 750 m buffer	0 to infinity	density	unit	NA	NA	NA	750	30	472_atlantic_spatial_spring_kernel_buffer0750	1.596	ATLANTIC SPATIAL - Hydrological	https://zenodo.org/records/14500641/files/472_atlantic_spatial_spring_kernel_buffer0750.tif?download=1	https://zenodo.org/records/14500641/files/472_atlantic_spatial_spring_kernel_buffer0750.tfw?download=1	https://doi.org/10.5281/zenodo.14500641
473	atlantic_spatial_spring_kernel_buffer1000	hydrological	spring_kernel	springs kernel using 1000 m buffer	0 to infinity	density	unit	NA	NA	NA	1000	30	473_atlantic_spatial_spring_kernel_buffer1000	1.329	ATLANTIC SPATIAL - Hydrological	https://zenodo.org/records/14500641/files/473_atlantic_spatial_spring_kernel_buffer1000.tif?download=1	https://zenodo.org/records/14500641/files/473_atlantic_spatial_spring_kernel_buffer1000.tfw?download=1	https://doi.org/10.5281/zenodo.14500641
474	atlantic_spatial_spring_kernel_buffer1500	hydrological	spring_kernel	springs kernel using 1500 m buffer	0 to infinity	density	unit	NA	NA	NA	1500	30	474_atlantic_spatial_spring_kernel_buffer1500	0.963	ATLANTIC SPATIAL - Hydrological	https://zenodo.org/records/14500641/files/474_atlantic_spatial_spring_kernel_buffer1500.tif?download=1	https://zenodo.org/records/14500641/files/474_atlantic_spatial_spring_kernel_buffer1500.tfw?download=1	https://doi.org/10.5281/zenodo.14500641
475	atlantic_spatial_spring_kernel_buffer2000	hydrological	spring_kernel	springs kernel using 2000 m buffer	0 to infinity	density	unit	NA	NA	NA	2000	30	475_atlantic_spatial_spring_kernel_buffer2000	0.757	ATLANTIC SPATIAL - Hydrological	https://zenodo.org/records/14500641/files/475_atlantic_spatial_spring_kernel_buffer2000.tif?download=1	https://zenodo.org/records/14500641/files/475_atlantic_spatial_spring_kernel_buffer2000.tfw?download=1	https://doi.org/10.5281/zenodo.14500641
476	atlantic_spatial_spring_kernel_buffer2500	hydrological	spring_kernel	springs kernel using 2500 m buffer	0 to infinity	density	unit	NA	NA	NA	2500	30	476_atlantic_spatial_spring_kernel_buffer2500	0.62	ATLANTIC SPATIAL - Hydrological	https://zenodo.org/records/14500641/files/476_atlantic_spatial_spring_kernel_buffer2500.tif?download=1	https://zenodo.org/records/14500641/files/476_atlantic_spatial_spring_kernel_buffer2500.tfw?download=1	https://doi.org/10.5281/zenodo.14500641
477	atlantic_spatial_forest_plantation_binary	anthropogenic	matrix_binary	forest plantation class binary	0 and 1	(0) non-forest plantation; (1) forest plantation	binary	forest_plantation	NA	NA	NA	30	477_atlantic_spatial_forest_plantation_binary	0.035	ATLANTIC SPATIAL - Anthropogenic	https://zenodo.org/records/14529355/files/477_atlantic_spatial_forest_plantation_binary.tif?download=1	https://zenodo.org/records/14529355/files/477_atlantic_spatial_forest_plantation_binary.tfw?download=1	https://doi.org/10.5281/zenodo.14529355
478	atlantic_spatial_forest_plantation_distance	anthropogenic	matrix_distance_outside	forest plantation class euclidean distance	0 to infinity	distance	meters	forest_plantation	NA	NA	NA	30	478_atlantic_spatial_forest_plantation_distance	2.385	ATLANTIC SPATIAL - Anthropogenic	https://zenodo.org/records/14529355/files/478_atlantic_spatial_forest_plantation_distance.tif?download=1	https://zenodo.org/records/14529355/files/478_atlantic_spatial_forest_plantation_distance.tfw?download=1	https://doi.org/10.5281/zenodo.14529355
479	atlantic_spatial_pasture_binary	anthropogenic	matrix_binary	pasture class binary	0 and 1	(0) non-pasture; (1) pasture	binary	pasture	NA	NA	NA	30	479_atlantic_spatial_pasture_binary	0.099	ATLANTIC SPATIAL - Anthropogenic	https://zenodo.org/records/14529355/files/479_atlantic_spatial_pasture_binary.tif?download=1	https://zenodo.org/records/14529355/files/479_atlantic_spatial_pasture_binary.tfw?download=1	https://doi.org/10.5281/zenodo.14529355
480	atlantic_spatial_pasture_distance	anthropogenic	matrix_distance_outside	pasture class euclidean distance	0 to infinity	distance	meters	pasture	NA	NA	NA	30	480_atlantic_spatial_pasture_distance	1.301	ATLANTIC SPATIAL - Anthropogenic	https://zenodo.org/records/14529355/files/480_atlantic_spatial_pasture_distance.tif?download=1	https://zenodo.org/records/14529355/files/480_atlantic_spatial_pasture_distance.tfw?download=1	https://doi.org/10.5281/zenodo.14529355
481	atlantic_spatial_temporary_crop_binary	anthropogenic	matrix_binary	temporary crop class binary	0 and 1	(0) non-temporary crop; (1) temporary crop	binary	temporary_crop	NA	NA	NA	30	481_atlantic_spatial_temporary_crop_binary	0.067	ATLANTIC SPATIAL - Anthropogenic	https://zenodo.org/records/14529355/files/481_atlantic_spatial_temporary_crop_binary.tif?download=1	https://zenodo.org/records/14529355/files/481_atlantic_spatial_temporary_crop_binary.tfw?download=1	https://doi.org/10.5281/zenodo.14529355
482	atlantic_spatial_temporary_crop_distance	anthropogenic	matrix_distance_outside	temporary crop class euclidean distance	0 to infinity	distance	meters	temporary_crop	NA	NA	NA	30	482_atlantic_spatial_temporary_crop_distance	1.924	ATLANTIC SPATIAL - Anthropogenic	https://zenodo.org/records/14529355/files/482_atlantic_spatial_temporary_crop_distance.tif?download=1	https://zenodo.org/records/14529355/files/482_atlantic_spatial_temporary_crop_distance.tfw?download=1	https://doi.org/10.5281/zenodo.14529355
483	atlantic_spatial_perennial_crop_binary	anthropogenic	matrix_binary	perennial crop class binary	0 and 1	(0) non-perennial crop; (1) perennial crop	binary	perennial_crop	NA	NA	NA	30	483_atlantic_spatial_perennial_crop_binary	0.024	ATLANTIC SPATIAL - Anthropogenic	https://zenodo.org/records/14529355/files/483_atlantic_spatial_perennial_crop_binary.tif?download=1	https://zenodo.org/records/14529355/files/483_atlantic_spatial_perennial_crop_binary.tfw?download=1	https://doi.org/10.5281/zenodo.14529355
484	atlantic_spatial_perennial_crop_distance	anthropogenic	matrix_distance_outside	perennial crop class euclidean distance	0 to infinity	distance	meters	perennial_crop	NA	NA	NA	30	484_atlantic_spatial_perennial_crop_distance	2.727	ATLANTIC SPATIAL - Anthropogenic	https://zenodo.org/records/14529355/files/484_atlantic_spatial_perennial_crop_distance.tif?download=1	https://zenodo.org/records/14529355/files/484_atlantic_spatial_perennial_crop_distance.tfw?download=1	https://doi.org/10.5281/zenodo.14529355
485	atlantic_spatial_urban_areas_binary	anthropogenic	matrix_binary	urban areas class binary	0 and 1	(0) non-urban areas; (1) urban areas	binary	urban_areas	NA	NA	NA	30	485_atlantic_spatial_urban_areas_binary	0.019	ATLANTIC SPATIAL - Anthropogenic	https://zenodo.org/records/14529355/files/485_atlantic_spatial_urban_areas_binary.tif?download=1	https://zenodo.org/records/14529355/files/485_atlantic_spatial_urban_areas_binary.tfw?download=1	https://doi.org/10.5281/zenodo.14529355
486	atlantic_spatial_urban_areas_distance	anthropogenic	matrix_distance_outside	urban areas class euclidean distance	0 to infinity	distance	meters	urban_areas	NA	NA	NA	30	486_atlantic_spatial_urban_areas_distance	2.985	ATLANTIC SPATIAL - Anthropogenic	https://zenodo.org/records/14529355/files/486_atlantic_spatial_urban_areas_distance.tif?download=1	https://zenodo.org/records/14529355/files/486_atlantic_spatial_urban_areas_distance.tfw?download=1	https://doi.org/10.5281/zenodo.14529355
487	atlantic_spatial_mining_binary	anthropogenic	matrix_binary	mining class binary	0 and 1	(0) non-mining; (1) mining	binary	mining	NA	NA	NA	30	487_atlantic_spatial_mining_binary	0.015	ATLANTIC SPATIAL - Anthropogenic	https://zenodo.org/records/14529355/files/487_atlantic_spatial_mining_binary.tif?download=1	https://zenodo.org/records/14529355/files/487_atlantic_spatial_mining_binary.tfw?download=1	https://doi.org/10.5281/zenodo.14529355
488	atlantic_spatial_mining_distance	anthropogenic	matrix_distance_outside	mining class euclidean distance	0 to infinity	distance	meters	mining	NA	NA	NA	30	488_atlantic_spatial_mining_distance	2.968	ATLANTIC SPATIAL - Anthropogenic	https://zenodo.org/records/14529355/files/488_atlantic_spatial_mining_distance.tif?download=1	https://zenodo.org/records/14529355/files/488_atlantic_spatial_mining_distance.tfw?download=1	https://doi.org/10.5281/zenodo.14529355
489	atlantic_spatial_water_binary	anthropogenic	matrix_binary	water class binary	0 and 1	(0) non-water; (1) water	binary	water	NA	NA	NA	30	489_atlantic_spatial_water_binary	0.022	ATLANTIC SPATIAL - Anthropogenic	https://zenodo.org/records/14529355/files/489_atlantic_spatial_water_binary.tif?download=1	https://zenodo.org/records/14529355/files/489_atlantic_spatial_water_binary.tfw?download=1	https://doi.org/10.5281/zenodo.14529355
490	atlantic_spatial_water_distance	anthropogenic	matrix_distance_outside	water class euclidean distance	0 to infinity	distance	meters	water	NA	NA	NA	30	490_atlantic_spatial_water_distance	2.583	ATLANTIC SPATIAL - Anthropogenic	https://zenodo.org/records/14529355/files/490_atlantic_spatial_water_distance.tif?download=1	https://zenodo.org/records/14529355/files/490_atlantic_spatial_water_distance.tfw?download=1	https://doi.org/10.5281/zenodo.14529355
491	atlantic_spatial_roads_binary	anthropogenic	linear_structure	roads binary	0 and 1	(0) non-roads; (1) roads	binary	NA	NA	NA	NA	30	491_atlantic_spatial_roads_binary	0.023	ATLANTIC SPATIAL - Anthropogenic	https://zenodo.org/records/14529355/files/491_atlantic_spatial_roads_binary.tif?download=1	https://zenodo.org/records/14529355/files/491_atlantic_spatial_roads_binary.tfw?download=1	https://doi.org/10.5281/zenodo.14529355
492	atlantic_spatial_roads_distance	anthropogenic	linear_structure_distance	roads euclidean distance	0 to infinity	distance	meters	NA	NA	NA	NA	30	492_atlantic_spatial_roads_distance	2.99	ATLANTIC SPATIAL - Anthropogenic	https://zenodo.org/records/14529355/files/492_atlantic_spatial_roads_distance.tif?download=1	https://zenodo.org/records/14529355/files/492_atlantic_spatial_roads_distance.tfw?download=1	https://doi.org/10.5281/zenodo.14529355
493	atlantic_spatial_railways_binary	anthropogenic	linear_structure	railways binary	0 and 1	(0) non-railways; (1) railways	binary	NA	NA	NA	NA	30	493_atlantic_spatial_railways_binary	0.015	ATLANTIC SPATIAL - Anthropogenic	https://zenodo.org/records/14529355/files/493_atlantic_spatial_railways_binary.tif?download=1	https://zenodo.org/records/14529355/files/493_atlantic_spatial_railways_binary.tfw?download=1	https://doi.org/10.5281/zenodo.14529355
494	atlantic_spatial_railways_distance	anthropogenic	linear_structure_distance	railways euclidean distance	0 to infinity	distance	meters	NA	NA	NA	NA	30	494_atlantic_spatial_railways_distance	2.963	ATLANTIC SPATIAL - Anthropogenic	https://zenodo.org/records/14529355/files/494_atlantic_spatial_railways_distance.tif?download=1	https://zenodo.org/records/14529355/files/494_atlantic_spatial_railways_distance.tfw?download=1	https://doi.org/10.5281/zenodo.14529355
495	atlantic_spatial_roads_railways_binary	anthropogenic	linear_structure	roads and railways binary	0 and 1	(0) non-roads and railways; (1) roads and railways	binary	NA	NA	NA	NA	30	495_atlantic_spatial_roads_railways_binary	0.023	ATLANTIC SPATIAL - Anthropogenic	https://zenodo.org/records/14529355/files/495_atlantic_spatial_roads_railways_binary.tif?download=1	https://zenodo.org/records/14529355/files/495_atlantic_spatial_roads_railways_binary.tfw?download=1	https://doi.org/10.5281/zenodo.14529355
496	atlantic_spatial_roads_railways_distance	anthropogenic	linear_structure_distance	roads and railways euclidean distance	0 to infinity	distance	meters	NA	NA	NA	NA	30	496_atlantic_spatial_roads_railways_distance	2.968	ATLANTIC SPATIAL - Anthropogenic	https://zenodo.org/records/14529355/files/496_atlantic_spatial_roads_railways_distance.tif?download=1	https://zenodo.org/records/14529355/files/496_atlantic_spatial_roads_railways_distance.tfw?download=1	https://doi.org/10.5281/zenodo.14529355
497	atlantic_spatial_protected_areas_binary	anthropogenic	protected_area_binary	protected areas binary	0 and 1	(0) non-protected areas; (1) protected areas	binary	NA	NA	NA	NA	30	497_atlantic_spatial_protected_areas_binary	0.016	ATLANTIC SPATIAL - Anthropogenic	https://zenodo.org/records/14529355/files/497_atlantic_spatial_protected_areas_binary.tif?download=1	https://zenodo.org/records/14529355/files/497_atlantic_spatial_protected_areas_binary.tfw?download=1	https://doi.org/10.5281/zenodo.14529355
498	atlantic_spatial_protected_areas_distance	anthropogenic	protected_area_distance	protected areas euclidean distance	0 to infinity	distance	meters	NA	NA	NA	NA	30	498_atlantic_spatial_protected_areas_distance	2.904	ATLANTIC SPATIAL - Anthropogenic	https://zenodo.org/records/14529355/files/498_atlantic_spatial_protected_areas_distance.tif?download=1	https://zenodo.org/records/14529355/files/498_atlantic_spatial_protected_areas_distance.tfw?download=1	https://doi.org/10.5281/zenodo.14529355
499	atlantic_spatial_indigenous_territories_binary	anthropogenic	indigenous_territories_binary	indigenous territories binary	0 and 1	(0) non-indigenous territories; (1) indigenous territories	binary	NA	NA	NA	NA	30	499_atlantic_spatial_indigenous_territories_binary	0.015	ATLANTIC SPATIAL - Anthropogenic	https://zenodo.org/records/14529355/files/499_atlantic_spatial_indigenous_territories_binary.tif?download=1	https://zenodo.org/records/14529355/files/499_atlantic_spatial_indigenous_territories_binary.tfw?download=1	https://doi.org/10.5281/zenodo.14529355
500	atlantic_spatial_indigenous_territories_distance	anthropogenic	indigenous_territories_distance	indigenous territories euclidean distance	0 to infinity	distance	meters	NA	NA	NA	NA	30	500_atlantic_spatial_indigenous_territories_distance	2.902	ATLANTIC SPATIAL - Anthropogenic	https://zenodo.org/records/14529355/files/500_atlantic_spatial_indigenous_territories_distance.tif?download=1	https://zenodo.org/records/14529355/files/500_atlantic_spatial_indigenous_territories_distance.tfw?download=1	https://doi.org/10.5281/zenodo.14529355
501	atlantic_spatial_quilombola_territories_binary	anthropogenic	quilombola_territories_binary	quilombola territories binary	0 and 1	(0) non-quilombola territories; (1) quilombola territories	binary	NA	NA	NA	NA	30	501_atlantic_spatial_quilombola_territories_binary	0.015	ATLANTIC SPATIAL - Anthropogenic	https://zenodo.org/records/14529355/files/501_atlantic_spatial_quilombola_territories_binary.tif?download=1	https://zenodo.org/records/14529355/files/501_atlantic_spatial_quilombola_territories_binary.tfw?download=1	https://doi.org/10.5281/zenodo.14529355
502	atlantic_spatial_quilombola_territories_distance	anthropogenic	quilombola_territories_distance	quilombola territories euclidean distance	0 to infinity	distance	meters	NA	NA	NA	NA	30	502_atlantic_spatial_quilombola_territories_distance	2.926	ATLANTIC SPATIAL - Anthropogenic	https://zenodo.org/records/14529355/files/502_atlantic_spatial_quilombola_territories_distance.tif?download=1	https://zenodo.org/records/14529355/files/502_atlantic_spatial_quilombola_territories_distance.tfw?download=1	https://doi.org/10.5281/zenodo.14529355
